# Supplementary material for: Bis(9-amino­acridinium) bis­(pyridine-2,6-dicarboxyl­ato)cuprate(II) trihydrate
Source: Acta Crystallogr Sect E Struct Rep Online. 2010 Sep 30;66(Pt 10):m1316–7. doi: 10.1107/S160053681003059X (PMC2983232; doi:10.1107/S160053681003059X)
Supplement: Supplementary file 1 [file e-66-m1316-sup1.cif]

##############################################################################
###                                                                        ###
###        Electronic paper (Acta Crystallographica Section E)             ###
###                                                                        ###
##############################################################################
#                                                                            #
# This CIF contains the data in a paper accepted for publication in Acta     #
# Crystallographica Section E. It conforms to the requirements of Notes      #
# for Authors for Section E, and has been peer reviewed under the auspices   #
# of the IUCr Commission on Journals.                                        #
#                                                                            #
# Full details of the Crystallographic Information File format               #
# are given in the paper "The Crystallographic Information File (CIF):       #
# a New Standard Archive File for Crystallography" by S. R. Hall, F. H.      #
# Allen and I. D. Brown [Acta Cryst. (1991), A47, 655-685].                  #
#                                                                            #
# The current version of the core CIF dictionary is obtainable from          #
# ftp://ftp.iucr.org/pub/cif_core.dic. The current version number is 2.4.    #
#                                                                            #
# Software is freely available for graphical display of the structure(s) in  #
# this CIF.  For information consult the CIF home page http://www.iucr.org/  #
# cif/home.html                                                              #
#                                                                            #
# This file may be used for bona fide research purposes within the           #
# scientific community so long as proper attribution is given to the journal # 
# article from which it was obtained.                                        #
#                                                                            #
##############################################################################
                                             
data_I
_audit_creation_method     SHELXL-97
_chemical_name_systematic
;
Bis(9-aminoacridinium) bis(pyridine-2,6-dicarboxylato)cuprate(II) trihydrate
;
_chemical_name_common     ?
_chemical_formula_moiety     '2(C13 H11 N2 +), C14 H6 Cu N2 O8 2-, 3(H2 O)'
_chemical_formula_sum     'C40 H34 Cu N6 O11'
_chemical_formula_iupac     '(C13 H11 N2)2 [Cu (C7 H3 N1 O4)2], 3H2 O'
_chemical_formula_weight     838.27
_chemical_melting_point     ?
_symmetry_cell_setting     triclinic
_symmetry_space_group_name_H-M     'P -1'
_symmetry_space_group_name_Hall     '-P 1'
loop_
    _symmetry_equiv_pos_site_id
    _symmetry_equiv_pos_as_xyz
    1 x,y,z
    2 -x,-y,-z
_cell_length_a     10.8760(16)
_cell_length_b     13.283(2)
_cell_length_c     13.9820(19)
_cell_angle_alpha     102.056(12)
_cell_angle_beta     103.785(11)
_cell_angle_gamma     105.573(12)
_cell_volume     1807.6(5)
_cell_formula_units_Z     2
_cell_measurement_reflns_used     10347
_cell_measurement_theta_min     1.57
_cell_measurement_theta_max     26.10
_cell_measurement_temperature     223(2)
_exptl_crystal_description     plate
_exptl_crystal_colour     green
_exptl_crystal_size_max     0.25
_exptl_crystal_size_mid     0.19
_exptl_crystal_size_min     0.12
_exptl_crystal_density_diffrn     1.540
_exptl_crystal_density_meas     ?
_exptl_crystal_density_method     'not measured'
_exptl_crystal_F_000     866
_exptl_absorpt_coefficient_mu     0.679
_exptl_absorpt_correction_type     multi-scan
_exptl_absorpt_process_details     '(MULscanABS; Spek, 2009)'
_exptl_absorpt_correction_T_min     0.845
_exptl_absorpt_correction_T_max     0.920
_exptl_special_details
;
;
_diffrn_ambient_temperature     223(2)
_diffrn_radiation_type     MoK\a
_diffrn_radiation_wavelength     0.71073
_diffrn_radiation_source     'fine-focus sealed tube'
_diffrn_radiation_monochromator     graphite
_diffrn_measurement_device_type     'Stoe IPDS 2'
_diffrn_measurement_method     '\f + \w scans'
_diffrn_detector_area_resol_mean     ?
_diffrn_reflns_number     19456
_diffrn_reflns_av_R_equivalents     0.0601
_diffrn_reflns_av_sigmaI/netI     0.0761
_diffrn_reflns_theta_min     1.57
_diffrn_reflns_theta_max     25.79
_diffrn_reflns_theta_full     25.79
_diffrn_measured_fraction_theta_max     0.985
_diffrn_measured_fraction_theta_full     0.985
_diffrn_reflns_limit_h_min     -13
_diffrn_reflns_limit_h_max     13
_diffrn_reflns_limit_k_min     -16
_diffrn_reflns_limit_k_max     15
_diffrn_reflns_limit_l_min     -17
_diffrn_reflns_limit_l_max     17
_diffrn_standards_number     0
_diffrn_standards_interval_count     ?
_diffrn_standards_interval_time     ?
_diffrn_standards_decay_%     0
_refine_special_details
;
Refinement of <i>F</i>^2^ against ALL reflections. The weighted <i>R</i>-factor
<i>wR</i> and goodness of fit <i>S</i> are based on <i>F</i>^2^, conventional
<i>R</i>-factors <i>R</i> are based on <i>F</i>, with <i>F</i> set to zero for
negative <i>F</i>^2^. The threshold expression of <i>F</i>^2^ >
\s(<i>F</i>^2^) is used only for calculating <i>R</i>-factors(gt) <i>etc</i>.
and is not relevant to the choice of reflections for refinement.
<i>R</i>-factors based on <i>F</i>^2^ are statistically about twice as large
as those based on <i>F</i>, and <i>R</i>- factors based on ALL data will be
even larger.
;
_reflns_number_total     6819
_reflns_number_gt     4572
_reflns_threshold_expression     I>2\s(I)
_refine_ls_structure_factor_coef     Fsqd
_refine_ls_matrix_type     full
_refine_ls_R_factor_all     0.0711
_refine_ls_R_factor_gt     0.0377
_refine_ls_wR_factor_gt     0.0662
_refine_ls_wR_factor_ref     0.0728
_refine_ls_goodness_of_fit_ref     0.871
_refine_ls_restrained_S_all     0.871
_refine_ls_number_reflns     6819
_refine_ls_number_parameters     571
_refine_ls_number_restraints     0
_refine_ls_hydrogen_treatment     mixed
_refine_ls_weighting_scheme     calc
_refine_ls_weighting_details
                 'calc w=1/[\s^2^(Fo^2^)+(0.0307P)^2^] where P=(Fo^2^+2Fc^2^)/3'
_atom_sites_solution_hydrogens     geom
_atom_sites_solution_primary     direct
_atom_sites_solution_secondary     difmap
_refine_ls_shift/su_max     0.001
_refine_ls_shift/su_mean     0.001
_refine_diff_density_max     0.378
_refine_diff_density_min     -0.403
_refine_ls_extinction_method     none
_refine_ls_extinction_coef     ?
loop_
    _atom_type_symbol
    _atom_type_description
    _atom_type_scat_dispersion_real
    _atom_type_scat_dispersion_imag
    _atom_type_scat_source
    'C' 'C' 0.0033 0.0016
                         'International Tables Vol C Tables 4.2.6.8 and 6.1.1.4'
    'H' 'H' 0.0000 0.0000
                         'International Tables Vol C Tables 4.2.6.8 and 6.1.1.4'
    'Cu' 'Cu' 0.3201 1.2651
                         'International Tables Vol C Tables 4.2.6.8 and 6.1.1.4'
    'N' 'N' 0.0061 0.0033
                         'International Tables Vol C Tables 4.2.6.8 and 6.1.1.4'
    'O' 'O' 0.0106 0.0060
                         'International Tables Vol C Tables 4.2.6.8 and 6.1.1.4'
_computing_data_collection     'X-AREA (Stoe & Cie, 2006)'
_computing_cell_refinement     'X-AREA (Stoe & Cie, 2006)'
_computing_data_reduction     'X-RED32 (Stoe & Cie, 2006)'
_computing_structure_solution     'SHELXS97 (Sheldrick, 2008)'
_computing_structure_refinement     'SHELXL97 (Sheldrick, 2008)'
_computing_molecular_graphics     'PLATON (Spek, 2009)'
_computing_publication_material
                            'SHELXL97 (Sheldrick, 2008) and PLATON (Spek, 2009)'
loop_
    _atom_site_type_symbol
    _atom_site_label
    _atom_site_fract_x
    _atom_site_fract_y
    _atom_site_fract_z
    _atom_site_U_iso_or_equiv
    _atom_site_thermal_displace_type
    _atom_site_calc_flag
    _atom_site_refinement_flags
    _atom_site_occupancy
    Cu Cu1 0.85975(4) 0.23585(3) 0.58073(2) 0.02560(10)
                                                      Uani . . 1.000
    O O1 0.7445(2) 0.20489(15) 0.67478(13) 0.0360(6) Uani . . 1.000
    O O2 0.5978(2) 0.06732(17) 0.70104(14) 0.0433(7) Uani . . 1.000
    O O3 0.95569(19) 0.20720(14) 0.47238(12) 0.0323(6) Uani . . 1.000
    O O4 0.9737(2) 0.07042(15) 0.35947(13) 0.0382(6) Uani . . 1.000
    O O5 0.69468(19) 0.28229(14) 0.47403(13) 0.0367(6) Uani . . 1.000
    O O6 0.64662(19) 0.43248(15) 0.45922(13) 0.0337(6) Uani . . 1.000
    O O7 1.06223(19) 0.28284(15) 0.70913(12) 0.0332(6) Uani . . 1.000
    O O8 1.2315(2) 0.43696(17) 0.80731(14) 0.0464(7) Uani . . 1.000
    N N1 0.7888(2) 0.08032(17) 0.53178(14) 0.0257(7) Uani . . 1.000
    N N2 0.9302(2) 0.39729(16) 0.61666(14) 0.0223(6) Uani . . 1.000
    C C1 0.6994(3) 0.0270(2) 0.57121(18) 0.0276(8) Uani . . 1.000
    C C2 0.6431(3) -0.0846(2) 0.5344(2) 0.0363(9) Uani . . 1.000
    C C3 0.6827(3) -0.1405(2) 0.4588(2) 0.0392(10) Uani . . 1.000
    C C4 0.7773(3) -0.0835(2) 0.42055(19) 0.0323(9) Uani . . 1.000
    C C5 0.8276(3) 0.0285(2) 0.45818(17) 0.0262(8) Uani . . 1.000
    C C6 0.6768(3) 0.1051(2) 0.65601(18) 0.0312(9) Uani . . 1.000
    C C7 0.9271(3) 0.1077(2) 0.42669(17) 0.0271(8) Uani . . 1.000
    C C8 0.8614(2) 0.45192(19) 0.56787(16) 0.0210(7) Uani . . 1.000
    C C9 0.9172(3) 0.5622(2) 0.58274(18) 0.0258(8) Uani . . 1.000
    C C10 1.0461(3) 0.6180(2) 0.64911(18) 0.0286(9) Uani . . 1.000
    C C11 1.1150(3) 0.5620(2) 0.70013(18) 0.0269(8) Uani . . 1.000
    C C12 1.0549(3) 0.4513(2) 0.68252(17) 0.0237(8) Uani . . 1.000
    C C13 0.7221(3) 0.3827(2) 0.49439(17) 0.0253(8) Uani . . 1.000
    C C14 1.1228(3) 0.3841(2) 0.73790(18) 0.0282(9) Uani . . 1.000
    N N3 0.1654(2) 0.17225(18) 0.11602(17) 0.0297(8) Uani . . 1.000
    N N4 0.0470(2) 0.1067(2) -0.19910(16) 0.0295(8) Uani . . 1.000
    C C15 0.1780(3) 0.0814(2) 0.05922(18) 0.0270(8) Uani . . 1.000
    C C16 0.2329(3) 0.0150(2) 0.1093(2) 0.0325(9) Uani . . 1.000
    C C17 0.2452(3) -0.0764(2) 0.0543(2) 0.0382(10) Uani . . 1.000
    C C18 0.2056(3) -0.1044(2) -0.0542(2) 0.0360(9) Uani . . 1.000
    C C19 0.1536(3) -0.0401(2) -0.1042(2) 0.0292(8) Uani . . 1.000
    C C20 0.1369(2) 0.0542(2) -0.05001(17) 0.0233(8) Uani . . 1.000
    C C21 0.0824(2) 0.1246(2) -0.09795(17) 0.0240(8) Uani . . 1.000
    C C22 0.0633(2) 0.2156(2) -0.03506(17) 0.0232(8) Uani . . 1.000
    C C23 -0.0057(3) 0.2806(2) -0.07617(19) 0.0283(8) Uani . . 1.000
    C C24 -0.0252(3) 0.3638(2) -0.0140(2) 0.0355(10) Uani . . 1.000
    C C25 0.0242(3) 0.3871(2) 0.0935(2) 0.0400(10) Uani . . 1.000
    C C26 0.0888(3) 0.3254(2) 0.1365(2) 0.0346(9) Uani . . 1.000
    C C27 0.1076(3) 0.2375(2) 0.07306(18) 0.0271(8) Uani . . 1.000
    N N5 0.3572(2) 0.39380(17) -0.02097(16) 0.0264(7) Uani . . 1.000
    N N6 0.5174(3) 0.3113(2) 0.23769(18) 0.0355(8) Uani . . 1.000
    C C28 0.3934(2) 0.3036(2) -0.03271(18) 0.0245(8) Uani . . 1.000
    C C29 0.3761(3) 0.2399(2) -0.13218(18) 0.0299(9) Uani . . 1.000
    C C30 0.4114(3) 0.1489(2) -0.1451(2) 0.0343(9) Uani . . 1.000
    C C31 0.4661(3) 0.1165(2) -0.0593(2) 0.0334(9) Uani . . 1.000
    C C32 0.4863(3) 0.1782(2) 0.03764(19) 0.0302(9) Uani . . 1.000
    C C33 0.4506(2) 0.2735(2) 0.05425(18) 0.0252(8) Uani . . 1.000
    C C34 0.4677(3) 0.3401(2) 0.15506(18) 0.0266(8) Uani . . 1.000
    C C35 0.4295(3) 0.4357(2) 0.16326(19) 0.0291(8) Uani . . 1.000
    C C36 0.4400(3) 0.5062(2) 0.2583(2) 0.0382(10) Uani . . 1.000
    C C37 0.3979(3) 0.5932(2) 0.2626(2) 0.0414(10) Uani . . 1.000
    C C38 0.3422(3) 0.6171(2) 0.1720(2) 0.0375(10) Uani . . 1.000
    C C39 0.3303(3) 0.5512(2) 0.0784(2) 0.0304(9) Uani . . 1.000
    C C40 0.3721(3) 0.4599(2) 0.07257(17) 0.0247(8) Uani . . 1.000
    O O1W 0.5825(3) 0.1218(2) 0.28006(17) 0.0486(8) Uani . . 1.000
    O O2W 0.3854(3) 0.36532(18) 0.47401(17) 0.0440(8) Uani . . 1.000
    O O3W 0.1873(3) 0.2025(2) 0.31711(16) 0.0540(9) Uani . . 1.000
    H H2 0.57860 -0.12260 0.56030 0.0440 Uiso calc R 1.000
    H H3 0.64550 -0.21700 0.43320 0.0470 Uiso calc R 1.000
    H H4 0.80620 -0.12060 0.37010 0.0390 Uiso calc R 1.000
    H H9 0.86790 0.59940 0.54800 0.0310 Uiso calc R 1.000
    H H10 1.08600 0.69310 0.65920 0.0340 Uiso calc R 1.000
    H H11 1.20220 0.59870 0.74650 0.0320 Uiso calc R 1.000
    H H16 0.26130 0.03420 0.18160 0.0390 Uiso calc R 1.000
    H H17 0.28020 -0.12140 0.08840 0.0460 Uiso calc R 1.000
    H H18 0.21510 -0.16760 -0.09210 0.0430 Uiso calc R 1.000
    H H19 0.12840 -0.05930 -0.17650 0.0350 Uiso calc R 1.000
    H H23 -0.03870 0.26600 -0.14800 0.0340 Uiso calc R 1.000
    H H24 -0.07190 0.40600 -0.04270 0.0430 Uiso calc R 1.000
    H H25 0.01250 0.44620 0.13620 0.0480 Uiso calc R 1.000
    H H26 0.12080 0.34130 0.20850 0.0420 Uiso calc R 1.000
    H H42 0.054(3) 0.053(2) -0.241(2) 0.039(8) Uiso . . 1.000
    H H43 0.033(3) 0.162(3) -0.226(2) 0.052(9) Uiso . . 1.000
    H H49 0.182(3) 0.182(2) 0.180(2) 0.048(9) Uiso . . 1.000
    H H29 0.33980 0.26070 -0.18990 0.0360 Uiso calc R 1.000
    H H30 0.39940 0.10690 -0.21180 0.0410 Uiso calc R 1.000
    H H31 0.48860 0.05240 -0.06910 0.0400 Uiso calc R 1.000
    H H32 0.52470 0.15690 0.09440 0.0360 Uiso calc R 1.000
    H H36 0.47720 0.49190 0.31980 0.0460 Uiso calc R 1.000
    H H37 0.40590 0.63840 0.32690 0.0500 Uiso calc R 1.000
    H H38 0.31330 0.67810 0.17570 0.0450 Uiso calc R 1.000
    H H39 0.29380 0.56730 0.01780 0.0360 Uiso calc R 1.000
    H H40 0.538(3) 0.247(2) 0.2337(19) 0.031(7) Uiso . . 1.000
    H H45 0.536(3) 0.358(3) 0.296(2) 0.047(9) Uiso . . 1.000
    H H46 0.317(3) 0.401(2) -0.075(2) 0.040(9) Uiso . . 1.000
    H H48 0.620(4) 0.168(3) 0.341(3) 0.075(13) Uiso . . 1.000
    H H50 0.525(5) 0.062(4) 0.283(3) 0.095(16) Uiso . . 1.000
    H H41 0.372(4) 0.427(3) 0.494(3) 0.064(12) Uiso . . 1.000
    H H51 0.463(5) 0.375(3) 0.465(3) 0.085(15) Uiso . . 1.000
    H H44 0.247(4) 0.254(3) 0.368(3) 0.076(13) Uiso . . 1.000
    H H47 0.126(4) 0.170(3) 0.338(2) 0.052(11) Uiso . . 1.000
loop_
    _atom_site_aniso_label
    _atom_site_aniso_U_11
    _atom_site_aniso_U_22
    _atom_site_aniso_U_33
    _atom_site_aniso_U_12
    _atom_site_aniso_U_13
    _atom_site_aniso_U_23
    Cu1 0.0360(2) 0.0211(2) 0.0214(2) 0.0101(2) 0.01080(10)
                                                          0.00670(10)
    O1 0.0498(13) 0.0265(10) 0.0348(10) 0.0111(10) 0.0216(9) 0.0079(8)
    O2 0.0493(14) 0.0480(13) 0.0409(11) 0.0142(11) 0.0268(11) 0.0181(10)
    O3 0.0482(13) 0.0225(10) 0.0300(9) 0.0115(9) 0.0195(9) 0.0077(8)
    O4 0.0485(13) 0.0350(11) 0.0304(9) 0.0109(10) 0.0210(9) 0.0023(8)
    O5 0.0386(12) 0.0245(11) 0.0364(10) 0.0078(9) -0.0011(9) 0.0054(8)
    O6 0.0309(11) 0.0356(11) 0.0324(9) 0.0162(9) 0.0014(8) 0.0087(8)
    O7 0.0445(12) 0.0312(11) 0.0288(9) 0.0182(10) 0.0083(9) 0.0151(8)
    O8 0.0397(13) 0.0500(13) 0.0382(11) 0.0093(11) -0.0084(10) 0.0211(10)
    N1 0.0330(14) 0.0251(12) 0.0204(10) 0.0107(10) 0.0074(10) 0.0092(9)
    N2 0.0285(13) 0.0231(11) 0.0173(9) 0.0108(10) 0.0084(9) 0.0056(8)
    C1 0.0307(16) 0.0282(14) 0.0244(12) 0.0087(12) 0.0067(12) 0.0122(11)
    C2 0.0424(19) 0.0287(15) 0.0351(15) 0.0047(13) 0.0123(14) 0.0130(12)
    C3 0.052(2) 0.0208(14) 0.0337(15) 0.0023(14) 0.0080(14) 0.0046(12)
    C4 0.0439(18) 0.0249(14) 0.0244(13) 0.0108(13) 0.0087(12) 0.0026(11)
    C5 0.0333(16) 0.0249(14) 0.0194(12) 0.0113(12) 0.0054(11) 0.0059(10)
    C6 0.0363(17) 0.0367(16) 0.0246(13) 0.0147(14) 0.0105(12) 0.0130(12)
    C7 0.0362(17) 0.0272(14) 0.0190(12) 0.0121(13) 0.0077(11) 0.0082(10)
    C8 0.0255(14) 0.0253(13) 0.0166(11) 0.0130(11) 0.0086(10) 0.0068(10)
    C9 0.0316(16) 0.0260(14) 0.0254(12) 0.0152(12) 0.0091(12) 0.0116(11)
    C10 0.0358(17) 0.0238(14) 0.0272(13) 0.0090(12) 0.0110(12) 0.0092(11)
    C11 0.0258(15) 0.0265(14) 0.0225(12) 0.0045(12) 0.0032(11) 0.0056(10)
    C12 0.0278(15) 0.0287(14) 0.0162(11) 0.0103(12) 0.0085(11) 0.0072(10)
    C13 0.0289(15) 0.0268(14) 0.0206(12) 0.0099(12) 0.0077(11) 0.0069(10)
    C14 0.0355(18) 0.0335(16) 0.0244(13) 0.0168(14) 0.0132(13) 0.0153(12)
    N3 0.0279(14) 0.0378(14) 0.0209(11) 0.0070(11) 0.0071(10) 0.0095(10)
    N4 0.0405(15) 0.0293(13) 0.0200(11) 0.0156(12) 0.0081(10) 0.0066(10)
    C15 0.0163(14) 0.0335(15) 0.0301(13) 0.0035(12) 0.0079(11) 0.0128(12)
    C16 0.0237(16) 0.0433(17) 0.0334(14) 0.0087(13) 0.0092(12) 0.0203(13)
    C17 0.0228(16) 0.0460(18) 0.0539(18) 0.0124(14) 0.0101(14) 0.0325(15)
    C18 0.0275(16) 0.0312(16) 0.0531(17) 0.0115(13) 0.0147(14) 0.0153(13)
    C19 0.0247(15) 0.0277(14) 0.0335(14) 0.0077(12) 0.0076(12) 0.0089(11)
    C20 0.0168(14) 0.0279(14) 0.0233(12) 0.0050(11) 0.0049(10) 0.0085(10)
    C21 0.0188(14) 0.0257(13) 0.0233(12) 0.0024(11) 0.0073(11) 0.0045(10)
    C22 0.0202(14) 0.0246(13) 0.0229(12) 0.0040(11) 0.0081(11) 0.0059(10)
    C23 0.0302(16) 0.0267(14) 0.0289(13) 0.0090(12) 0.0113(12) 0.0081(11)
    C24 0.0381(18) 0.0313(16) 0.0433(16) 0.0149(14) 0.0195(14) 0.0118(13)
    C25 0.050(2) 0.0316(16) 0.0405(16) 0.0132(15) 0.0256(15) 0.0023(13)
    C26 0.0396(18) 0.0324(15) 0.0276(13) 0.0051(14) 0.0155(13) 0.0035(12)
    C27 0.0228(15) 0.0305(14) 0.0257(12) 0.0041(12) 0.0094(11) 0.0079(11)
    N5 0.0263(13) 0.0301(13) 0.0222(11) 0.0090(10) 0.0043(10) 0.0107(10)
    N6 0.0403(16) 0.0389(15) 0.0252(13) 0.0163(13) 0.0029(11) 0.0096(12)
    C28 0.0183(14) 0.0267(14) 0.0282(12) 0.0060(11) 0.0076(11) 0.0092(11)
    C29 0.0273(16) 0.0387(16) 0.0246(12) 0.0120(13) 0.0078(11) 0.0103(11)
    C30 0.0324(17) 0.0392(17) 0.0297(14) 0.0126(14) 0.0092(12) 0.0065(12)
    C31 0.0280(16) 0.0354(16) 0.0407(15) 0.0142(13) 0.0128(13) 0.0122(13)
    C32 0.0236(15) 0.0363(16) 0.0322(14) 0.0113(13) 0.0078(12) 0.0126(12)
    C33 0.0171(14) 0.0297(14) 0.0282(13) 0.0066(12) 0.0053(11) 0.0110(11)
    C34 0.0171(14) 0.0314(14) 0.0270(13) 0.0037(12) 0.0026(11) 0.0107(11)
    C35 0.0236(15) 0.0313(15) 0.0293(13) 0.0056(12) 0.0070(11) 0.0089(11)
    C36 0.0406(19) 0.0424(17) 0.0252(13) 0.0116(15) 0.0051(13) 0.0059(12)
    C37 0.0445(19) 0.0369(17) 0.0322(15) 0.0101(15) 0.0075(14) -0.0017(13)
    C38 0.0342(18) 0.0298(15) 0.0470(17) 0.0107(13) 0.0126(14) 0.0085(13)
    C39 0.0278(16) 0.0296(15) 0.0349(14) 0.0104(12) 0.0086(12) 0.0122(12)
    C40 0.0192(14) 0.0254(13) 0.0253(12) 0.0034(11) 0.0052(11) 0.0062(11)
    O1W 0.0624(17) 0.0409(14) 0.0332(12) 0.0100(13) 0.0065(11) 0.0113(11)
    O2W 0.0368(14) 0.0343(13) 0.0539(13) 0.0069(11) 0.0122(11) 0.0072(10)
    O3W 0.0522(17) 0.0673(17) 0.0235(11) -0.0061(13) 0.0107(11) 0.0096(11)
_geom_special_details
;
Bond distances, angles <i>etc</i>. have been calculated using the rounded
fractional coordinates. All su's are estimated from the variances of the
(full) variance-covariance matrix. The cell e.s.d.'s are taken into account in
the estimation of distances, angles and torsion angles
;
loop_
    _geom_bond_atom_site_label_1
    _geom_bond_atom_site_label_2
    _geom_bond_site_symmetry_1
    _geom_bond_site_symmetry_2
    _geom_bond_distance
    _geom_bond_publ_flag
    Cu1 O1 . . 2.050(2) no
    Cu1 O3 . . 2.063(2) no
    Cu1 O5 . . 2.352(2) no
    Cu1 O7 . . 2.3178(19) no
    Cu1 N1 . . 1.906(2) no
    Cu1 N2 . . 1.981(2) no
    O1 C6 . . 1.268(3) no
    O2 C6 . . 1.243(4) no
    O3 C7 . . 1.258(3) no
    O4 C7 . . 1.246(3) no
    O5 C13 . . 1.239(3) no
    O6 C13 . . 1.260(4) no
    O7 C14 . . 1.256(3) no
    O8 C14 . . 1.247(3) no
    O1W H48 . . 0.87(4) no
    O1W H50 . . 0.89(5) no
    O2W H41 . . 0.87(4) no
    O2W H51 . . 0.86(6) no
    N1 C1 . . 1.342(4) no
    N1 C5 . . 1.333(3) no
    N2 C12 . . 1.345(4) no
    N2 C8 . . 1.344(3) no
    O3W H47 . . 0.84(4) no
    O3W H44 . . 0.86(4) no
    N3 C27 . . 1.356(4) no
    N3 C15 . . 1.359(4) no
    N4 C21 . . 1.325(3) no
    N3 H49 . . 0.84(3) no
    N4 H42 . . 0.86(3) no
    N4 H43 . . 0.92(4) no
    N5 C40 . . 1.360(3) no
    N5 C28 . . 1.349(3) no
    N6 C34 . . 1.331(4) no
    N5 H46 . . 0.82(3) no
    N6 H45 . . 0.86(3) no
    N6 H40 . . 0.93(3) no
    C1 C6 . . 1.518(4) no
    C1 C2 . . 1.372(4) no
    C2 C3 . . 1.384(4) no
    C3 C4 . . 1.390(4) no
    C4 C5 . . 1.374(4) no
    C5 C7 . . 1.510(4) no
    C8 C13 . . 1.521(4) no
    C8 C9 . . 1.376(4) no
    C9 C10 . . 1.382(4) no
    C10 C11 . . 1.375(4) no
    C11 C12 . . 1.381(4) no
    C12 C14 . . 1.521(4) no
    C2 H2 . . 0.9400 no
    C3 H3 . . 0.9400 no
    C4 H4 . . 0.9400 no
    C9 H9 . . 0.9400 no
    C10 H10 . . 0.9400 no
    C11 H11 . . 0.9400 no
    C15 C20 . . 1.421(3) no
    C15 C16 . . 1.402(4) no
    C16 C17 . . 1.353(4) no
    C17 C18 . . 1.411(4) no
    C18 C19 . . 1.363(4) no
    C19 C20 . . 1.403(4) no
    C20 C21 . . 1.430(4) no
    C21 C22 . . 1.434(3) no
    C22 C27 . . 1.413(3) no
    C22 C23 . . 1.410(4) no
    C23 C24 . . 1.354(4) no
    C24 C25 . . 1.405(4) no
    C25 C26 . . 1.357(4) no
    C26 C27 . . 1.405(4) no
    C16 H16 . . 0.9400 no
    C17 H17 . . 0.9400 no
    C18 H18 . . 0.9400 no
    C19 H19 . . 0.9400 no
    C23 H23 . . 0.9400 no
    C24 H24 . . 0.9400 no
    C25 H25 . . 0.9400 no
    C26 H26 . . 0.9400 no
    C28 C33 . . 1.415(3) no
    C28 C29 . . 1.409(3) no
    C29 C30 . . 1.354(4) no
    C30 C31 . . 1.411(4) no
    C31 C32 . . 1.362(4) no
    C32 C33 . . 1.411(4) no
    C33 C34 . . 1.439(3) no
    C34 C35 . . 1.430(4) no
    C35 C40 . . 1.415(4) no
    C35 C36 . . 1.416(4) no
    C36 C37 . . 1.348(4) no
    C37 C38 . . 1.406(4) no
    C38 C39 . . 1.370(4) no
    C39 C40 . . 1.399(4) no
    C29 H29 . . 0.9400 no
    C30 H30 . . 0.9400 no
    C31 H31 . . 0.9400 no
    C32 H32 . . 0.9400 no
    C36 H36 . . 0.9400 no
    C37 H37 . . 0.9400 no
    C38 H38 . . 0.9400 no
    C39 H39 . . 0.9400 no
loop_
    _geom_angle_atom_site_label_1
    _geom_angle_atom_site_label_2
    _geom_angle_atom_site_label_3
    _geom_angle_site_symmetry_1
    _geom_angle_site_symmetry_2
    _geom_angle_site_symmetry_3
    _geom_angle
    _geom_angle_publ_flag
    O1 Cu1 O3 . . . 159.50(8) no
    O1 Cu1 O5 . . . 91.62(8) no
    O1 Cu1 O7 . . . 94.52(7) no
    O1 Cu1 N1 . . . 79.95(9) no
    O1 Cu1 N2 . . . 104.42(8) no
    O3 Cu1 O5 . . . 94.79(7) no
    O3 Cu1 O7 . . . 89.05(7) no
    O3 Cu1 N1 . . . 79.73(8) no
    O3 Cu1 N2 . . . 96.04(8) no
    O5 Cu1 O7 . . . 151.63(7) no
    O5 Cu1 N1 . . . 101.04(8) no
    O5 Cu1 N2 . . . 75.13(8) no
    O7 Cu1 N1 . . . 107.30(8) no
    O7 Cu1 N2 . . . 76.51(8) no
    N1 Cu1 N2 . . . 174.13(8) no
    Cu1 O1 C6 . . . 114.78(18) no
    Cu1 O3 C7 . . . 114.16(18) no
    Cu1 O5 C13 . . . 111.38(17) no
    Cu1 O7 C14 . . . 111.30(18) no
    H48 O1W H50 . . . 110(4) no
    H41 O2W H51 . . . 112(4) no
    Cu1 N1 C1 . . . 118.74(17) no
    Cu1 N1 C5 . . . 118.93(19) no
    C1 N1 C5 . . . 122.3(2) no
    Cu1 N2 C8 . . . 120.85(16) no
    C8 N2 C12 . . . 119.7(2) no
    Cu1 N2 C12 . . . 119.06(18) no
    H44 O3W H47 . . . 109(3) no
    C15 N3 C27 . . . 122.8(2) no
    C27 N3 H49 . . . 118(2) no
    C15 N3 H49 . . . 118(2) no
    H42 N4 H43 . . . 116(3) no
    C21 N4 H43 . . . 119.1(18) no
    C21 N4 H42 . . . 123.8(19) no
    C28 N5 C40 . . . 123.1(2) no
    C28 N5 H46 . . . 114(2) no
    C40 N5 H46 . . . 123(2) no
    H40 N6 H45 . . . 121(3) no
    C34 N6 H45 . . . 116(2) no
    C34 N6 H40 . . . 123.0(15) no
    N1 C1 C2 . . . 119.8(3) no
    C2 C1 C6 . . . 128.8(3) no
    N1 C1 C6 . . . 111.5(2) no
    C1 C2 C3 . . . 119.1(3) no
    C2 C3 C4 . . . 120.0(3) no
    C3 C4 C5 . . . 118.4(3) no
    N1 C5 C7 . . . 111.5(2) no
    C4 C5 C7 . . . 128.1(3) no
    N1 C5 C4 . . . 120.3(3) no
    O1 C6 O2 . . . 126.2(3) no
    O2 C6 C1 . . . 118.9(2) no
    O1 C6 C1 . . . 114.9(3) no
    O3 C7 C5 . . . 115.7(2) no
    O4 C7 C5 . . . 118.5(2) no
    O3 C7 O4 . . . 125.8(3) no
    N2 C8 C13 . . . 115.3(2) no
    C9 C8 C13 . . . 123.6(2) no
    N2 C8 C9 . . . 121.1(2) no
    C8 C9 C10 . . . 119.5(3) no
    C9 C10 C11 . . . 119.0(3) no
    C10 C11 C12 . . . 119.3(3) no
    N2 C12 C11 . . . 121.3(3) no
    C11 C12 C14 . . . 122.6(3) no
    N2 C12 C14 . . . 116.1(2) no
    O5 C13 O6 . . . 126.4(3) no
    O5 C13 C8 . . . 116.4(3) no
    O6 C13 C8 . . . 117.2(2) no
    O7 C14 C12 . . . 116.3(2) no
    O8 C14 C12 . . . 115.6(2) no
    O7 C14 O8 . . . 128.1(3) no
    C1 C2 H2 . . . 120.00 no
    C3 C2 H2 . . . 120.00 no
    C2 C3 H3 . . . 120.00 no
    C4 C3 H3 . . . 120.00 no
    C3 C4 H4 . . . 121.00 no
    C5 C4 H4 . . . 121.00 no
    C8 C9 H9 . . . 120.00 no
    C10 C9 H9 . . . 120.00 no
    C9 C10 H10 . . . 120.00 no
    C11 C10 H10 . . . 121.00 no
    C12 C11 H11 . . . 120.00 no
    C10 C11 H11 . . . 120.00 no
    N3 C15 C20 . . . 120.4(2) no
    C16 C15 C20 . . . 120.2(2) no
    N3 C15 C16 . . . 119.4(2) no
    C15 C16 C17 . . . 120.5(2) no
    C16 C17 C18 . . . 120.1(3) no
    C17 C18 C19 . . . 120.2(3) no
    C18 C19 C20 . . . 121.3(2) no
    C15 C20 C21 . . . 118.4(2) no
    C19 C20 C21 . . . 124.0(2) no
    C15 C20 C19 . . . 117.6(2) no
    C20 C21 C22 . . . 119.1(2) no
    N4 C21 C22 . . . 119.2(2) no
    N4 C21 C20 . . . 121.7(2) no
    C21 C22 C23 . . . 123.0(2) no
    C23 C22 C27 . . . 118.0(2) no
    C21 C22 C27 . . . 118.9(2) no
    C22 C23 C24 . . . 121.1(2) no
    C23 C24 C25 . . . 120.1(3) no
    C24 C25 C26 . . . 120.8(3) no
    C25 C26 C27 . . . 119.8(2) no
    N3 C27 C26 . . . 119.6(2) no
    N3 C27 C22 . . . 120.2(2) no
    C22 C27 C26 . . . 120.1(3) no
    C17 C16 H16 . . . 120.00 no
    C15 C16 H16 . . . 120.00 no
    C18 C17 H17 . . . 120.00 no
    C16 C17 H17 . . . 120.00 no
    C17 C18 H18 . . . 120.00 no
    C19 C18 H18 . . . 120.00 no
    C20 C19 H19 . . . 119.00 no
    C18 C19 H19 . . . 119.00 no
    C22 C23 H23 . . . 119.00 no
    C24 C23 H23 . . . 119.00 no
    C25 C24 H24 . . . 120.00 no
    C23 C24 H24 . . . 120.00 no
    C26 C25 H25 . . . 120.00 no
    C24 C25 H25 . . . 120.00 no
    C25 C26 H26 . . . 120.00 no
    C27 C26 H26 . . . 120.00 no
    N5 C28 C33 . . . 120.5(2) no
    C29 C28 C33 . . . 119.8(2) no
    N5 C28 C29 . . . 119.8(2) no
    C28 C29 C30 . . . 120.4(2) no
    C29 C30 C31 . . . 120.6(2) no
    C30 C31 C32 . . . 120.0(3) no
    C31 C32 C33 . . . 121.1(2) no
    C28 C33 C32 . . . 118.2(2) no
    C28 C33 C34 . . . 118.7(2) no
    C32 C33 C34 . . . 123.1(2) no
    N6 C34 C33 . . . 119.7(3) no
    N6 C34 C35 . . . 121.8(2) no
    C33 C34 C35 . . . 118.5(2) no
    C34 C35 C40 . . . 119.3(2) no
    C34 C35 C36 . . . 123.4(2) no
    C36 C35 C40 . . . 117.2(3) no
    C35 C36 C37 . . . 121.6(3) no
    C36 C37 C38 . . . 120.7(3) no
    C37 C38 C39 . . . 119.7(3) no
    C38 C39 C40 . . . 120.3(2) no
    N5 C40 C39 . . . 119.8(2) no
    C35 C40 C39 . . . 120.5(2) no
    N5 C40 C35 . . . 119.8(3) no
    C28 C29 H29 . . . 120.00 no
    C30 C29 H29 . . . 120.00 no
    C31 C30 H30 . . . 120.00 no
    C29 C30 H30 . . . 120.00 no
    C32 C31 H31 . . . 120.00 no
    C30 C31 H31 . . . 120.00 no
    C31 C32 H32 . . . 119.00 no
    C33 C32 H32 . . . 120.00 no
    C35 C36 H36 . . . 119.00 no
    C37 C36 H36 . . . 119.00 no
    C38 C37 H37 . . . 120.00 no
    C36 C37 H37 . . . 120.00 no
    C37 C38 H38 . . . 120.00 no
    C39 C38 H38 . . . 120.00 no
    C38 C39 H39 . . . 120.00 no
    C40 C39 H39 . . . 120.00 no
loop_
    _geom_torsion_atom_site_label_1
    _geom_torsion_atom_site_label_2
    _geom_torsion_atom_site_label_3
    _geom_torsion_atom_site_label_4
    _geom_torsion_site_symmetry_1
    _geom_torsion_site_symmetry_2
    _geom_torsion_site_symmetry_3
    _geom_torsion_site_symmetry_4
    _geom_torsion
    _geom_torsion_publ_flag
    O3 Cu1 O1 C6 . . . . -11.1(4) no
    O5 Cu1 O1 C6 . . . . 97.2(2) no
    O7 Cu1 O1 C6 . . . . -110.5(2) no
    N1 Cu1 O1 C6 . . . . -3.7(2) no
    N2 Cu1 O1 C6 . . . . 172.3(2) no
    O1 Cu1 O3 C7 . . . . 7.0(3) no
    O5 Cu1 O3 C7 . . . . -100.75(19) no
    O7 Cu1 O3 C7 . . . . 107.40(19) no
    N1 Cu1 O3 C7 . . . . -0.37(19) no
    N2 Cu1 O3 C7 . . . . -176.27(19) no
    O1 Cu1 O5 C13 . . . . 99.50(19) no
    O3 Cu1 O5 C13 . . . . -99.99(19) no
    O7 Cu1 O5 C13 . . . . -3.1(3) no
    N1 Cu1 O5 C13 . . . . 179.57(19) no
    N2 Cu1 O5 C13 . . . . -5.00(19) no
    O1 Cu1 O7 C14 . . . . -106.32(19) no
    O3 Cu1 O7 C14 . . . . 93.89(19) no
    O5 Cu1 O7 C14 . . . . -4.4(3) no
    N1 Cu1 O7 C14 . . . . 172.82(19) no
    N2 Cu1 O7 C14 . . . . -2.56(19) no
    O1 Cu1 N1 C1 . . . . 3.8(2) no
    O1 Cu1 N1 C5 . . . . -177.5(2) no
    O3 Cu1 N1 C1 . . . . -178.8(2) no
    O3 Cu1 N1 C5 . . . . -0.2(2) no
    O5 Cu1 N1 C1 . . . . -85.9(2) no
    O5 Cu1 N1 C5 . . . . 92.8(2) no
    O7 Cu1 N1 C1 . . . . 95.4(2) no
    O7 Cu1 N1 C5 . . . . -85.9(2) no
    O1 Cu1 N2 C8 . . . . -89.28(19) no
    O1 Cu1 N2 C12 . . . . 98.1(2) no
    O3 Cu1 N2 C8 . . . . 91.90(19) no
    O3 Cu1 N2 C12 . . . . -80.76(19) no
    O5 Cu1 N2 C8 . . . . -1.46(17) no
    O5 Cu1 N2 C12 . . . . -174.1(2) no
    O7 Cu1 N2 C8 . . . . 179.5(2) no
    O7 Cu1 N2 C12 . . . . 6.80(18) no
    Cu1 O1 C6 O2 . . . . -178.2(2) no
    Cu1 O1 C6 C1 . . . . 3.0(3) no
    Cu1 O3 C7 O4 . . . . -179.0(2) no
    Cu1 O3 C7 C5 . . . . 0.8(3) no
    Cu1 O5 C13 O6 . . . . -171.3(2) no
    Cu1 O5 C13 C8 . . . . 9.7(3) no
    Cu1 O7 C14 O8 . . . . 177.6(3) no
    Cu1 O7 C14 C12 . . . . -1.6(3) no
    Cu1 N1 C1 C2 . . . . 177.5(2) no
    Cu1 N1 C1 C6 . . . . -3.3(3) no
    C5 N1 C1 C2 . . . . -1.1(4) no
    C5 N1 C1 C6 . . . . 178.1(2) no
    Cu1 N1 C5 C4 . . . . -179.4(2) no
    Cu1 N1 C5 C7 . . . . 0.6(3) no
    C1 N1 C5 C4 . . . . -0.8(4) no
    C1 N1 C5 C7 . . . . 179.2(2) no
    Cu1 N2 C8 C9 . . . . -171.50(19) no
    Cu1 N2 C8 C13 . . . . 6.8(3) no
    C12 N2 C8 C9 . . . . 1.1(4) no
    C12 N2 C8 C13 . . . . 179.4(2) no
    Cu1 N2 C12 C11 . . . . 171.8(2) no
    Cu1 N2 C12 C14 . . . . -9.9(3) no
    C8 N2 C12 C11 . . . . -1.0(4) no
    C8 N2 C12 C14 . . . . 177.3(2) no
    C15 N3 C27 C26 . . . . 175.2(3) no
    C15 N3 C27 C22 . . . . -3.2(4) no
    C27 N3 C15 C16 . . . . -176.8(3) no
    C27 N3 C15 C20 . . . . 3.7(4) no
    C28 N5 C40 C39 . . . . -179.1(3) no
    C28 N5 C40 C35 . . . . 0.8(4) no
    C40 N5 C28 C29 . . . . -179.3(3) no
    C40 N5 C28 C33 . . . . -0.3(4) no
    C2 C1 C6 O1 . . . . 179.1(3) no
    C2 C1 C6 O2 . . . . 0.2(5) no
    N1 C1 C6 O2 . . . . -179.0(3) no
    C6 C1 C2 C3 . . . . -177.3(3) no
    N1 C1 C6 O1 . . . . 0.0(4) no
    N1 C1 C2 C3 . . . . 1.8(4) no
    C1 C2 C3 C4 . . . . -0.6(4) no
    C2 C3 C4 C5 . . . . -1.2(4) no
    C3 C4 C5 C7 . . . . -178.0(3) no
    C3 C4 C5 N1 . . . . 1.9(4) no
    N1 C5 C7 O3 . . . . -0.9(4) no
    C4 C5 C7 O3 . . . . 179.1(3) no
    C4 C5 C7 O4 . . . . -1.2(5) no
    N1 C5 C7 O4 . . . . 178.9(2) no
    C9 C8 C13 O6 . . . . -12.3(4) no
    C13 C8 C9 C10 . . . . -178.3(2) no
    N2 C8 C13 O5 . . . . -11.4(3) no
    N2 C8 C9 C10 . . . . -0.1(4) no
    C9 C8 C13 O5 . . . . 166.8(2) no
    N2 C8 C13 O6 . . . . 169.5(2) no
    C8 C9 C10 C11 . . . . -1.0(4) no
    C9 C10 C11 C12 . . . . 1.2(4) no
    C10 C11 C12 N2 . . . . -0.2(4) no
    C10 C11 C12 C14 . . . . -178.4(3) no
    N2 C12 C14 O7 . . . . 7.2(4) no
    N2 C12 C14 O8 . . . . -172.0(2) no
    C11 C12 C14 O8 . . . . 6.3(4) no
    C11 C12 C14 O7 . . . . -174.5(3) no
    N3 C15 C20 C21 . . . . 0.0(4) no
    C16 C15 C20 C19 . . . . -0.1(4) no
    N3 C15 C16 C17 . . . . 179.4(3) no
    C20 C15 C16 C17 . . . . -1.1(5) no
    C16 C15 C20 C21 . . . . -179.5(3) no
    N3 C15 C20 C19 . . . . 179.5(3) no
    C15 C16 C17 C18 . . . . 1.5(5) no
    C16 C17 C18 C19 . . . . -0.6(5) no
    C17 C18 C19 C20 . . . . -0.6(5) no
    C18 C19 C20 C15 . . . . 0.9(4) no
    C18 C19 C20 C21 . . . . -179.7(3) no
    C15 C20 C21 C22 . . . . -3.9(4) no
    C19 C20 C21 N4 . . . . -2.1(4) no
    C19 C20 C21 C22 . . . . 176.7(3) no
    C15 C20 C21 N4 . . . . 177.3(3) no
    C20 C21 C22 C27 . . . . 4.4(4) no
    N4 C21 C22 C23 . . . . 7.5(4) no
    N4 C21 C22 C27 . . . . -176.8(3) no
    C20 C21 C22 C23 . . . . -171.4(3) no
    C27 C22 C23 C24 . . . . 2.1(4) no
    C21 C22 C27 N3 . . . . -0.9(4) no
    C21 C22 C27 C26 . . . . -179.3(3) no
    C21 C22 C23 C24 . . . . 177.9(3) no
    C23 C22 C27 N3 . . . . 175.1(3) no
    C23 C22 C27 C26 . . . . -3.3(4) no
    C22 C23 C24 C25 . . . . 0.3(5) no
    C23 C24 C25 C26 . . . . -1.7(5) no
    C24 C25 C26 C27 . . . . 0.5(5) no
    C25 C26 C27 N3 . . . . -176.3(3) no
    C25 C26 C27 C22 . . . . 2.1(5) no
    N5 C28 C29 C30 . . . . -179.7(3) no
    C33 C28 C29 C30 . . . . 1.3(4) no
    N5 C28 C33 C32 . . . . 179.8(2) no
    N5 C28 C33 C34 . . . . 0.8(4) no
    C29 C28 C33 C32 . . . . -1.2(4) no
    C29 C28 C33 C34 . . . . 179.8(3) no
    C28 C29 C30 C31 . . . . -0.1(5) no
    C29 C30 C31 C32 . . . . -1.3(5) no
    C30 C31 C32 C33 . . . . 1.4(5) no
    C31 C32 C33 C28 . . . . -0.2(4) no
    C31 C32 C33 C34 . . . . 178.8(3) no
    C28 C33 C34 N6 . . . . 177.9(3) no
    C28 C33 C34 C35 . . . . -1.7(4) no
    C32 C33 C34 N6 . . . . -1.1(5) no
    C32 C33 C34 C35 . . . . 179.3(3) no
    N6 C34 C35 C36 . . . . -0.6(5) no
    N6 C34 C35 C40 . . . . -177.4(3) no
    C33 C34 C35 C36 . . . . 179.0(3) no
    C33 C34 C35 C40 . . . . 2.2(4) no
    C34 C35 C36 C37 . . . . -177.3(3) no
    C40 C35 C36 C37 . . . . -0.4(5) no
    C34 C35 C40 N5 . . . . -1.7(5) no
    C34 C35 C40 C39 . . . . 178.2(3) no
    C36 C35 C40 N5 . . . . -178.8(3) no
    C36 C35 C40 C39 . . . . 1.1(5) no
    C35 C36 C37 C38 . . . . -0.3(5) no
    C36 C37 C38 C39 . . . . 0.2(5) no
    C37 C38 C39 C40 . . . . 0.6(5) no
    C38 C39 C40 N5 . . . . 178.7(3) no
    C38 C39 C40 C35 . . . . -1.2(5) no
loop_
    _geom_hbond_atom_site_label_D
    _geom_hbond_atom_site_label_H
    _geom_hbond_atom_site_label_A
    _geom_hbond_site_symmetry_A
    _geom_hbond_distance_DH
    _geom_hbond_distance_HA
    _geom_hbond_distance_DA
    _geom_hbond_angle_DHA
    _geom_hbond_publ_flag
    N6 H40 O1W . 0.93(3) 2.04(3) 2.927(4) 159(2) yes
    O2W H41 O6 2_666 0.87(4) 1.93(4) 2.796(3) 177(4) yes
    N4 H42 O4 2_655 0.86(3) 1.97(3) 2.808(3) 165(3) yes
    N4 H43 O7 1_454 0.92(4) 1.99(4) 2.880(3) 161(3) yes
    O3W H44 O2W . 0.86(4) 1.86(4) 2.720(4) 176(3) yes
    N6 H45 O6 . 0.86(3) 2.18(3) 2.965(3) 153(3) yes
    N5 H46 O8 1_454 0.82(3) 1.91(3) 2.719(3) 173(3) yes
    O3W H47 O4 1_455 0.84(4) 1.95(4) 2.780(4) 168(3) yes
    O1W H48 O5 . 0.87(4) 1.97(4) 2.828(3) 174(4) yes
    N3 H49 O3W . 0.84(3) 1.86(3) 2.698(3) 170(3) yes
    O1W H50 O2 2_656 0.89(5) 1.96(5) 2.847(4) 176(4) yes
    O2W H51 O6 . 0.86(6) 1.97(5) 2.812(4) 167(4) yes
    C3 H3 O2W 2_656 0.94 2.57 3.266(4) 131 yes
    C10 H10 O3 2_766 0.94 2.51 3.152(3) 126 yes
    C19 H19 O4 2_655 0.94 2.49 3.401(3) 163 yes
    C23 H23 O7 1_454 0.94 2.52 3.262(3) 136 yes
data_global
_journal_date_recd_electronic     2010-07-20
_journal_date_accepted     2010-07-30
_journal_name_full     'Acta Crystallographica, Section E'
_journal_year     2010
_journal_volume     66
_journal_issue     10
_journal_page_first     m1316
_journal_page_last     m1317
_journal_paper_category     QM
_journal_coeditor_code     VM2038
_publ_contact_author_name     'Jafar Attar Gharamaleki'
_publ_contact_author_address
;
Young Researchers Club, Islamic Azad
University, North Tehran Branch, Tehran, Iran,
;
_publ_contact_author_email     'attar_jafar@yahoo.com'
_publ_contact_author_fax     ?
_publ_contact_author_phone     ?
_publ_section_title
;
Bis(9-aminoacridinium) bis(pyridine-2,6-dicarboxylato)cuprate(II) trihydrate
;
loop_
    _publ_author_name
    _publ_author_footnote
    _publ_author_address
    'Derikvand, Zohreh' .
;
Department of Chemistry, Faculty of Sciences, Islamic Azad University,
Khorramabad Branch, Khorramabad, Iran
;
    'Attar Gharamaleki, Jafar' .
;
Young Researchers Club, Islamic Azad University, North Tehran Branch, Tehran,
Iran
;
    'Stoeckli-Evans, Helen' .
;
Institute of Physics, University of Neuch\^atel, rue Emile-Argand 11,
CH-2009 Neuch\^atel, Switzerland
;
