# Supplementary material for: Bis(9-amino­acridinium) bis­(pyridine-2,6-dicarboxyl­ato)cuprate(II) trihydrate
Source: Acta Crystallogr Sect E Struct Rep Online. 2010 Sep 30;66(Pt 10):m1316–7. doi: 10.1107/S160053681003059X (PMC2983232; doi:10.1107/S160053681003059X)
Supplement: Supplementary file 2 [file e-66-m1316-Isup2.hkl]

# 
# h,k,l, Fc-squared, Fo-squared, sigma(Fo-squared) and status flag 
# 
data_I
_shelx_title ' 093-2  IPDS1  -50DEGC' 
_shelx_refln_list_code          4 
_shelx_F_calc_maximum      241.44 
_exptl_crystal_F_000       866.00 
_reflns_d_resolution_high  0.8169 
 
loop_ 
 _symmetry_equiv_pos_as_xyz 
 'x, y, z' 
 '-x, -y, -z' 
 
_cell_length_a    10.8760 
_cell_length_b    13.2830 
_cell_length_c    13.9820 
_cell_angle_alpha 102.056 
_cell_angle_beta  103.785 
_cell_angle_gamma 105.573 
 
_shelx_F_squared_multiplier     1.000 
 
loop_ 
 _refln_index_h 
 _refln_index_k 
 _refln_index_l 
 _refln_F_squared_calc 
 _refln_F_squared_meas 
 _refln_F_squared_sigma 
 _refln_observed_status 
   1   0   0     4708.70     5035.20    205.32 o 
   2   0   0     1583.73     1565.28     58.97 o 
   3   0   0       31.86       18.68     33.06 o 
   4   0   0     4463.47     4486.80     58.79 o 
   5   0   0       64.24       54.44     34.39 o 
   6   0   0       41.55       36.38     30.93 o 
   7   0   0        5.08       18.83     31.18 o 
   8   0   0       59.77       79.81     39.58 o 
   9   0   0       78.74       69.44     35.05 o 
  10   0   0      381.87      378.83     33.85 o 
  11   0   0      203.53      235.90     51.36 o 
  12   0   0       29.51       42.57     43.66 o 
 -12   1   0      138.20      136.99     44.44 o 
 -11   1   0       13.85        0.70     38.63 o 
 -10   1   0      335.70      346.16     37.68 o 
  -9   1   0      664.29      733.28     38.05 o 
  -8   1   0     1583.91     1636.97     44.49 o 
  -7   1   0       48.17       60.01     31.74 o 
  -6   1   0     1875.57     1841.85     41.34 o 
  -5   1   0     2160.21     2191.59     46.38 o 
  -4   1   0      279.31      265.08     38.86 o 
  -3   1   0      290.80      265.37     36.65 o 
  -2   1   0     9182.16     9001.30    119.76 o 
  -1   1   0      125.97      118.88     48.95 o 
   0   1   0      151.34      158.73     53.39 o 
   1   1   0     1928.23     2012.85     72.77 o 
   2   1   0     1355.62     1450.85     50.60 o 
   3   1   0    10739.63    11131.95    145.33 o 
   4   1   0     2251.85     2499.79     56.34 o 
   5   1   0       17.76       51.83     37.41 o 
   6   1   0      473.13      433.38     39.08 o 
   7   1   0      149.57      180.47     39.28 o 
   8   1   0      235.63      211.15     36.05 o 
   9   1   0       99.74      125.49     44.61 o 
  10   1   0      711.72      686.94     55.09 o 
  11   1   0      120.78       99.97     50.55 o 
 -12   2   0       51.12       58.36     47.64 o 
 -11   2   0        1.39        4.05     44.38 o 
 -10   2   0       39.87       53.53     32.37 o 
  -9   2   0      133.14      107.30     30.94 o 
  -8   2   0      216.56      220.39     34.27 o 
  -7   2   0       11.23       35.49     27.44 o 
  -6   2   0      818.04      817.94     35.81 o 
  -5   2   0      243.72      250.63     32.74 o 
  -4   2   0     1488.90     1451.49     48.85 o 
  -3   2   0      663.38      599.53     45.05 o 
  -2   2   0     1607.62     1654.69     71.70 o 
  -1   2   0     1459.33     1451.29     65.59 o 
   0   2   0       98.64       93.48     65.28 o 
   1   2   0      821.84      774.51     65.15 o 
   2   2   0     2422.78     2579.41     78.59 o 
   3   2   0     1526.93     1461.11     40.87 o 
   4   2   0       98.60      121.85     41.08 o 
   5   2   0     1712.58     1761.04     59.13 o 
   6   2   0       28.69       18.49     42.60 o 
   7   2   0     1814.35     1818.87     43.29 o 
   8   2   0       55.91       76.55     39.78 o 
   9   2   0      140.42      127.82     41.92 o 
  10   2   0       37.49       56.38     37.42 o 
  11   2   0       21.42       46.65     47.70 o 
 -12   3   0      148.28       98.16     41.20 o 
 -11   3   0        5.21       29.86     37.86 o 
 -10   3   0      253.51      235.76     33.11 o 
  -9   3   0      745.20      736.70     34.53 o 
  -8   3   0      529.93      594.96     35.28 o 
  -7   3   0        5.39       16.65     31.04 o 
  -6   3   0      893.02      845.15     32.63 o 
  -5   3   0      811.49      732.72     43.31 o 
  -4   3   0        0.31        6.69     31.97 o 
  -3   3   0      572.85      500.85     42.60 o 
  -2   3   0     3423.69     3192.33     73.47 o 
  -1   3   0       13.50       15.54     46.41 o 
   0   3   0      330.47      357.27     60.72 o 
   1   3   0        8.11       24.92     49.99 o 
   2   3   0      912.76      810.99     50.46 o 
   3   3   0      941.52     1064.64     46.52 o 
   4   3   0      770.43      760.93     39.58 o 
   5   3   0      373.69      369.11     32.74 o 
   6   3   0      853.36      830.00     41.47 o 
   7   3   0       15.41       53.23     37.55 o 
   8   3   0        5.56      -10.55     39.62 o 
   9   3   0      473.14      474.39     53.23 o 
  10   3   0        0.15       16.86     39.18 o 
  11   3   0       29.63       45.14     60.34 o 
 -12   4   0       43.10       58.79     41.13 o 
 -11   4   0      192.53      208.89     38.33 o 
 -10   4   0      155.38      178.46     32.46 o 
  -9   4   0      401.75      426.99     32.53 o 
  -8   4   0      289.89      242.16     34.28 o 
  -7   4   0      808.78      814.97     35.42 o 
  -6   4   0       12.88       62.61     43.51 o 
  -5   4   0     2169.72     2130.93     65.99 o 
  -4   4   0       15.55        7.00     32.54 o 
  -3   4   0     1506.52     1425.99     52.59 o 
  -2   4   0      488.24      504.88     50.17 o 
  -1   4   0      843.95      818.64     56.85 o 
   0   4   0     1536.12     1488.28     44.33 o 
   1   4   0     2109.55     2007.86     77.26 o 
   2   4   0     1438.29     1353.10     42.10 o 
   3   4   0     4736.84     4526.71    186.88 o 
   4   4   0     1006.95      996.24     38.80 o 
   5   4   0        0.03       31.77     36.33 o 
   6   4   0      832.27      822.53     41.47 o 
   7   4   0     1690.04     1647.87     96.45 o 
   8   4   0      238.70      253.65     49.24 o 
   9   4   0      154.56      148.36     44.32 o 
  10   4   0      155.19      154.59     58.74 o 
 -12   5   0      165.34      169.77     41.04 o 
 -11   5   0       68.11       51.03     37.89 o 
 -10   5   0      733.32      764.72     35.12 o 
  -9   5   0      983.40      947.28     38.44 o 
  -8   5   0        0.39       -0.19     28.60 o 
  -7   5   0       15.24        6.79     28.65 o 
  -6   5   0     3149.48     2973.23     72.30 o 
  -5   5   0     3045.57     2938.89     56.55 o 
  -4   5   0      161.37      166.19     38.39 o 
  -3   5   0      849.66      707.19     42.38 o 
  -2   5   0     4032.01     3531.86     52.66 o 
  -1   5   0      181.41      179.23     34.33 o 
   0   5   0      370.70      313.87     44.53 o 
   1   5   0     7947.67     7776.15     69.06 o 
   2   5   0        3.04       54.91     37.39 o 
   3   5   0      122.03      110.41     31.40 o 
   4   5   0     1129.90     1096.39     36.68 o 
   5   5   0     2138.29     2076.15     75.79 o 
   6   5   0      418.83      405.66     40.84 o 
   7   5   0      146.33      129.99     35.50 o 
   8   5   0      689.05      686.93     49.08 o 
   9   5   0        3.70      -15.47     46.38 o 
  10   5   0       20.62       47.10     59.93 o 
 -12   6   0      210.90      200.50     41.41 o 
 -11   6   0      448.49      490.98     40.38 o 
 -10   6   0      632.67      688.17     43.69 o 
  -9   6   0      281.20      272.18     32.09 o 
  -8   6   0     1487.81     1474.48     36.04 o 
  -7   6   0       41.99       36.78     37.93 o 
  -6   6   0      134.16      141.28     44.99 o 
  -5   6   0     2493.79     2725.71     55.03 o 
  -4   6   0     1112.92     1111.55     49.99 o 
  -3   6   0     1316.26     1491.82     41.45 o 
  -2   6   0      145.64      120.64     36.00 o 
  -1   6   0     6049.02     5990.81     65.49 o 
   0   6   0    12635.09    12610.86     81.75 o 
   1   6   0      682.14      678.60     50.92 o 
   2   6   0     1302.54     1258.06     37.49 o 
   3   6   0      234.85      194.18     35.99 o 
   4   6   0     1777.06     1767.84     82.49 o 
   5   6   0      315.62      302.31     32.24 o 
   6   6   0        7.01       14.68     49.27 o 
   7   6   0        2.26       -3.92     40.65 o 
   8   6   0       24.77       42.43     44.37 o 
   9   6   0        9.19       32.16     42.49 o 
 -12   7   0       16.60       14.54     40.99 o 
 -11   7   0        0.25        3.11     34.46 o 
 -10   7   0      285.89      360.65     36.95 o 
  -9   7   0       67.64       72.65     31.44 o 
  -8   7   0       92.58      112.23     32.93 o 
  -7   7   0      391.80      367.11     38.19 o 
  -6   7   0      276.58      253.25     37.73 o 
  -5   7   0      575.58      540.75     45.10 o 
  -4   7   0      100.43      126.70     31.46 o 
  -3   7   0     1741.03     1610.88     45.27 o 
  -2   7   0     1478.80     1387.16     56.48 o 
  -1   7   0       38.05       17.22     39.21 o 
   0   7   0      518.60      462.12     46.34 o 
   1   7   0     2966.14     2747.95     47.25 o 
   2   7   0      394.65      297.73     31.81 o 
   3   7   0      159.81      179.95     32.30 o 
   4   7   0      131.72      160.94     33.94 o 
   5   7   0       84.68       97.00     31.70 o 
   6   7   0       41.48       30.68     49.97 o 
   7   7   0        0.60       -6.85     53.55 o 
   8   7   0      286.52      280.33     59.06 o 
 -12   8   0      237.33      254.67     38.55 o 
 -11   8   0       61.55       84.14     34.99 o 
 -10   8   0      324.86      284.22     33.78 o 
  -9   8   0      408.47      429.37     32.55 o 
  -8   8   0       70.19       93.55     39.30 o 
  -7   8   0      354.48      344.88     35.32 o 
  -6   8   0      142.39      161.02     32.45 o 
  -5   8   0      237.46      233.11     30.97 o 
  -4   8   0     1513.91     1405.01     73.08 o 
  -3   8   0       37.35      210.99     60.97 o 
  -2   8   0     1137.70     1037.36     41.14 o 
  -1   8   0      471.30      398.18     32.43 o 
   0   8   0       38.14       36.40     44.08 o 
   1   8   0       23.52       55.42     42.16 o 
   2   8   0      154.56      154.02     44.93 o 
   3   8   0        3.16        7.00     38.68 o 
   4   8   0       31.14       46.23     30.15 o 
   5   8   0       17.55       15.11     30.95 o 
   6   8   0      132.59      126.73     51.08 o 
   7   8   0      229.00      288.96     47.47 o 
   8   8   0       15.44       24.86     49.68 o 
 -12   9   0        0.18       30.74     42.18 o 
 -11   9   0        1.59       53.75     39.22 o 
 -10   9   0      197.63      184.86     34.11 o 
  -9   9   0        2.88        9.57     28.11 o 
  -8   9   0      234.72      289.26     49.84 o 
  -7   9   0      537.37      484.73     40.63 o 
  -6   9   0      176.75      149.37     50.27 o 
  -5   9   0      235.17      187.49     36.55 o 
  -4   9   0       19.78       46.02     39.44 o 
  -3   9   0      811.06      740.82     77.98 o 
  -2   9   0     1900.67     1790.17     43.96 o 
  -1   9   0       47.34       64.86     36.95 o 
   0   9   0      603.65      619.65     40.41 o 
   1   9   0      499.76      507.88     34.79 o 
   2   9   0      460.40      443.59     40.61 o 
   3   9   0      308.71      333.06     67.90 o 
   4   9   0      783.18      807.55     46.90 o 
   5   9   0      837.37      772.57     46.63 o 
   6   9   0      280.01      238.67     46.81 o 
   7   9   0        4.15       12.43     46.50 o 
 -12  10   0       62.59       79.62     42.87 o 
 -11  10   0      142.44      173.64     36.25 o 
 -10  10   0       80.77       76.83     38.14 o 
  -9  10   0      553.89      534.11     50.05 o 
  -8  10   0     1232.71     1332.86     95.54 o 
  -7  10   0     1203.25     1160.19     38.83 o 
  -6  10   0        2.66       41.34     39.27 o 
  -5  10   0     2710.22     1894.68    986.45 o 
  -4  10   0     3808.80     3725.19     64.78 o 
  -3  10   0       83.71       83.94     31.95 o 
  -2  10   0      193.01      263.92     45.97 o 
  -1  10   0      431.73      383.36     38.30 o 
   0  10   0        5.32       31.99     31.95 o 
   1  10   0      140.16      148.00     37.91 o 
   2  10   0      258.61      266.97     35.23 o 
   3  10   0      622.51      631.00     42.94 o 
   4  10   0       58.28       38.72     30.75 o 
   5  10   0      421.51      432.39     55.49 o 
   6  10   0      262.46      258.86     83.62 o 
 -11  11   0      105.24      151.27     41.77 o 
 -10  11   0      200.37      216.31     45.74 o 
  -9  11   0      753.31      726.13     44.13 o 
  -8  11   0       74.47       75.21     40.97 o 
  -7  11   0     1023.10     1040.89     61.16 o 
  -6  11   0        5.71       41.28     39.38 o 
  -5  11   0       26.13      -29.39     47.30 o 
  -4  11   0      619.84      588.03     66.99 o 
  -3  11   0     1364.69     1334.29     92.20 o 
  -2  11   0       69.03       83.35     33.93 o 
  -1  11   0       98.54       97.60     47.50 o 
   0  11   0        4.42        9.32     34.18 o 
   1  11   0        3.57       46.34     34.06 o 
   2  11   0      161.22      143.34     51.77 o 
   3  11   0       84.79       95.84     33.63 o 
   4  11   0      538.10      528.04     34.02 o 
   5  11   0      427.35      442.76     47.15 o 
 -11  12   0       55.92       37.41     42.49 o 
 -10  12   0        0.06        5.15     32.46 o 
  -9  12   0      618.69      601.32     35.73 o 
  -8  12   0      300.54      376.10     45.67 o 
  -7  12   0        1.06        3.82     41.61 o 
  -6  12   0       19.47      -12.48     51.24 o 
  -5  12   0      433.49      332.52     51.14 o 
  -4  12   0      553.78      519.67     41.87 o 
  -3  12   0      183.18      174.28     39.26 o 
  -2  12   0       94.22      114.03     34.47 o 
  -1  12   0       10.97       16.35     39.60 o 
   0  12   0      177.07      158.25     51.07 o 
   1  12   0       90.12      115.92     42.83 o 
   2  12   0      451.53      412.47     40.31 o 
   3  12   0      724.51      714.87     32.54 o 
   4  12   0       89.01       96.40     38.99 o 
 -10  13   0        1.56       -0.25     41.38 o 
  -9  13   0       99.05      110.64     32.92 o 
  -8  13   0      481.27      289.42    257.71 o 
  -7  13   0       99.13      142.91     52.61 o 
  -6  13   0      170.94      136.25     52.47 o 
  -5  13   0        9.73       -4.05     51.14 o 
  -4  13   0      277.15      328.10     40.67 o 
  -3  13   0      244.00      262.06     35.65 o 
  -2  13   0      354.67      367.11     50.85 o 
  -1  13   0       74.01       67.16     51.76 o 
   0  13   0      452.12      432.34     54.32 o 
   1  13   0      208.29      264.56     76.76 o 
   2  13   0        0.31        7.98     33.65 o 
   3  13   0       21.90       39.36     38.47 o 
  -9  14   0       56.28       36.80     44.15 o 
  -8  14   0       20.55       55.35     50.11 o 
  -7  14   0      157.01      182.68     46.90 o 
  -6  14   0      193.83      214.15     54.27 o 
  -5  14   0      870.64     1002.31     56.72 o 
  -4  14   0      261.31      238.44     37.91 o 
  -3  14   0      109.57       46.42     70.49 o 
  -2  14   0      357.09      382.11     44.07 o 
  -1  14   0      165.87      164.74     44.83 o 
   0  14   0        9.61       27.33     40.72 o 
   1  14   0       17.52       69.71     37.65 o 
  -8  15   0       67.63       65.03     60.41 o 
  -7  15   0       96.27      102.32     42.40 o 
  -6  15   0      225.68      292.70     57.43 o 
  -5  15   0        1.17       49.96     47.14 o 
  -4  15   0      293.55      304.70     57.13 o 
  -3  15   0      276.63      303.44     40.40 o 
  -2  15   0       29.44       37.83     46.03 o 
  -1  15   0       13.43       77.26     47.89 o 
   0 -15   1       87.26      137.84     43.33 o 
   1 -15   1        1.80       39.76     47.67 o 
   2 -15   1       38.39       96.37     46.57 o 
   3 -15   1      206.38      218.10    112.39 o 
   4 -15   1      620.20      686.99     47.32 o 
   5 -15   1      308.77      330.43     41.08 o 
   6 -15   1       55.21        4.72     47.72 o 
   7 -15   1      319.56      247.67     61.24 o 
   8 -15   1      155.54      180.79     60.97 o 
  -2 -14   1       80.63      111.90     42.58 o 
  -1 -14   1       30.33       37.48     58.18 o 
   0 -14   1      150.16      156.11     45.95 o 
   1 -14   1      502.31      538.38     55.89 o 
   2 -14   1      676.79      675.66     56.40 o 
   3 -14   1        2.23        9.85     36.91 o 
   4 -14   1       63.73       69.49     37.07 o 
   5 -14   1      791.24      794.68    107.68 o 
   6 -14   1      532.70      516.86     83.53 o 
   7 -14   1       12.25       31.08     55.92 o 
   8 -14   1       89.32       93.29     64.09 o 
   9 -14   1        4.20        5.52     42.12 o 
  -3 -13   1      260.48      263.58     43.13 o 
  -2 -13   1        3.34        2.21     40.05 o 
  -1 -13   1       63.34       92.69     44.66 o 
   0 -13   1      163.42      150.47     40.53 o 
   1 -13   1      130.62      198.91     38.48 o 
   2 -13   1       98.24      129.50     35.06 o 
   3 -13   1      582.82      617.78     42.30 o 
   4 -13   1      143.92      206.92     35.37 o 
   5 -13   1       88.60       56.35     35.81 o 
   6 -13   1      123.72      161.88     54.11 o 
   7 -13   1      331.47      306.45     76.76 o 
   8 -13   1       82.15       73.63     46.57 o 
   9 -13   1       63.97       87.40     46.20 o 
  10 -13   1        8.51       24.20     42.41 o 
  -5 -12   1       75.83       69.40     86.99 o 
  -4 -12   1       92.25       55.49     48.11 o 
  -3 -12   1      364.76      388.48     40.14 o 
  -2 -12   1      527.97      449.80     44.72 o 
  -1 -12   1       99.12      143.99     36.23 o 
   0 -12   1       81.85       33.53     40.78 o 
   1 -12   1      816.79      895.38     37.59 o 
   2 -12   1     1993.86     2035.07     46.12 o 
   3 -12   1     2845.17     2775.57     42.56 o 
   4 -12   1       89.27      100.94     34.33 o 
   5 -12   1       25.82       35.95     68.15 o 
   6 -12   1      137.79      139.71     41.71 o 
   7 -12   1      387.68      390.70     38.47 o 
   8 -12   1      484.91      495.30     46.03 o 
   9 -12   1      242.21      307.96     45.92 o 
  10 -12   1        2.51       13.56     36.20 o 
  11 -12   1        3.85       59.41     59.54 o 
  -6 -11   1       64.34       56.61     43.41 o 
  -5 -11   1       66.45      109.47     34.37 o 
  -4 -11   1      530.78      534.39     40.49 o 
  -3 -11   1      406.63      398.32     37.39 o 
  -2 -11   1      107.19      164.81     35.06 o 
  -1 -11   1        2.78      -40.64     40.64 o 
   0 -11   1       20.48       40.83     34.31 o 
   1 -11   1       64.15      111.98     37.92 o 
   2 -11   1        9.84       40.34     33.74 o 
   3 -11   1      435.45      382.66     35.57 o 
   4 -11   1     1365.21     1291.99     71.77 o 
   5 -11   1     2649.19     2811.47     60.53 o 
   6 -11   1      914.30      843.29     51.47 o 
   7 -11   1      526.43      651.08     74.98 o 
   8 -11   1      163.13      135.93     36.90 o 
   9 -11   1      130.91      183.02     44.29 o 
  10 -11   1      221.18      219.16     39.99 o 
  11 -11   1      242.82      263.19     37.08 o 
  -6 -10   1       26.86       49.35     41.89 o 
  -5 -10   1       90.07       68.03     38.49 o 
  -4 -10   1      125.04      125.91     42.28 o 
  -3 -10   1     1131.22     1163.23     45.18 o 
  -2 -10   1      288.41      290.32     41.95 o 
  -1 -10   1      351.94      376.79     53.14 o 
   0 -10   1       31.73       41.61     37.26 o 
   1 -10   1      122.12      169.06     37.08 o 
   2 -10   1     1181.93     1103.52     57.57 o 
   3 -10   1      415.60      356.34     66.15 o 
   4 -10   1      318.96      307.54     38.77 o 
   5 -10   1      183.95      167.72     32.23 o 
   6 -10   1      213.19      175.25     39.41 o 
   7 -10   1       93.58       84.21     55.67 o 
   8 -10   1       89.02       88.23     34.37 o 
   9 -10   1      746.91      719.10     39.47 o 
  10 -10   1       56.69       74.16     34.17 o 
  11 -10   1        9.34        8.50     42.30 o 
  -7  -9   1      108.82      166.19     81.19 o 
  -6  -9   1      502.58      501.51     48.07 o 
  -5  -9   1       19.82       52.83     42.03 o 
  -4  -9   1     1385.42     1404.19     69.78 o 
  -3  -9   1      506.16      522.08     38.46 o 
  -2  -9   1      139.55      146.40     34.62 o 
  -1  -9   1      738.41      736.22     47.47 o 
   0  -9   1      953.58      867.04     34.94 o 
   1  -9   1      560.45      611.62     39.18 o 
   2  -9   1       55.66       87.74     44.25 o 
   3  -9   1     1204.36     1175.00     36.57 o 
   4  -9   1      464.18      399.34     32.54 o 
   5  -9   1      108.52      110.91     31.04 o 
   6  -9   1     2650.64     2636.15     72.73 o 
   7  -9   1     1478.06     1531.84     45.30 o 
   8  -9   1      620.19      643.72     41.51 o 
   9  -9   1        0.53       33.57     39.75 o 
  10  -9   1      190.95      184.01     33.39 o 
  11  -9   1       22.87       30.23     35.63 o 
  12  -9   1        6.19        5.46     42.60 o 
  -8  -8   1        3.33       41.96     48.28 o 
  -7  -8   1       84.41       69.97     39.93 o 
  -6  -8   1      242.30      285.33     45.15 o 
  -5  -8   1       51.90       59.17     41.47 o 
  -4  -8   1      459.36      498.10     50.26 o 
  -3  -8   1      592.59      627.12     35.46 o 
  -2  -8   1     2148.61     2251.68     66.71 o 
  -1  -8   1       51.83       21.07     35.11 o 
   0  -8   1       85.13       97.27     43.33 o 
   1  -8   1       72.80      138.73     31.15 o 
   2  -8   1     4208.34     3478.18    511.79 o 
   3  -8   1        0.09       -8.31     35.85 o 
   4  -8   1      393.39      332.82     44.06 o 
   5  -8   1      872.51      823.63     40.19 o 
   6  -8   1      497.62      488.47     34.37 o 
   7  -8   1      427.74      392.60     39.20 o 
   8  -8   1       26.59       29.56     39.66 o 
   9  -8   1      157.57      183.54     48.78 o 
  10  -8   1      398.39      385.35     34.09 o 
  11  -8   1       50.83       46.16     35.37 o 
  12  -8   1       38.76       19.10     37.80 o 
  -9  -7   1        8.99       49.80     42.60 o 
  -8  -7   1      348.29      368.87     71.83 o 
  -7  -7   1      131.42      183.44     43.49 o 
  -6  -7   1        0.79       51.15     38.02 o 
  -5  -7   1       41.31       53.63     30.78 o 
  -4  -7   1        5.88       40.46     28.87 o 
  -3  -7   1      307.40      316.55     37.99 o 
  -2  -7   1      834.46      808.91     34.83 o 
  -1  -7   1      147.04      239.89     36.58 o 
   0  -7   1     5660.20     5507.12     56.13 o 
   1  -7   1     1042.92      926.10     53.92 o 
   2  -7   1      346.75      316.35     40.29 o 
   3  -7   1     2982.93     2661.07     71.36 o 
   4  -7   1     2923.71     2931.54     49.14 o 
   5  -7   1      673.46      605.10     33.67 o 
   6  -7   1      677.12      590.98     44.28 o 
   7  -7   1       16.64       12.20     37.77 o 
   8  -7   1      350.09      329.80     39.91 o 
   9  -7   1       24.50       70.29     31.14 o 
  10  -7   1      122.38      149.38     33.31 o 
  11  -7   1        1.64       14.09     35.18 o 
  12  -7   1       32.13       40.17     32.91 o 
  -9  -6   1       77.26       94.93     46.61 o 
  -8  -6   1      267.69      240.64     53.98 o 
  -7  -6   1       79.30       72.74     50.68 o 
  -6  -6   1      535.40      547.96     35.37 o 
  -5  -6   1      238.69      236.80     30.46 o 
  -4  -6   1       27.68       13.09     36.10 o 
  -3  -6   1      192.15      158.35     28.49 o 
  -2  -6   1      605.98      525.02     48.74 o 
  -1  -6   1     1443.53     1533.36     45.67 o 
   0  -6   1     2541.00     2437.78     52.06 o 
   1  -6   1     6477.26     6033.81     85.12 o 
   2  -6   1     2556.92     2407.90     51.66 o 
   3  -6   1       81.45       79.06     57.44 o 
   4  -6   1      289.34      398.03     39.22 o 
   5  -6   1      286.31      236.07     37.35 o 
   6  -6   1        6.48       -9.55     35.46 o 
   7  -6   1       17.50        0.09     36.75 o 
   8  -6   1      322.90      311.50     34.62 o 
   9  -6   1       45.71       95.04     40.08 o 
  10  -6   1        6.56       32.47     32.61 o 
  11  -6   1      565.30      526.97     39.98 o 
  12  -6   1       34.67       25.73     41.64 o 
 -10  -5   1       41.49       -7.98     58.46 o 
  -9  -5   1        1.14       37.93     45.48 o 
  -8  -5   1      264.07      261.59     51.93 o 
  -7  -5   1       92.50       78.39     40.85 o 
  -6  -5   1      401.18      413.92     38.00 o 
  -5  -5   1     1740.49     1798.43     64.61 o 
  -4  -5   1      657.26      610.49     34.50 o 
  -3  -5   1      848.94      875.15     42.47 o 
  -2  -5   1       23.57       29.30     32.81 o 
  -1  -5   1     2306.38     2191.96     57.64 o 
   0  -5   1     5000.56     4641.29     66.23 o 
   1  -5   1       57.56      105.30     37.93 o 
   2  -5   1      114.11      150.71     37.70 o 
   3  -5   1     2655.67     2473.64     54.32 o 
   4  -5   1       54.38      107.92     48.06 o 
   5  -5   1     5221.35     5250.66    139.45 o 
   6  -5   1      316.31      327.76     33.72 o 
   7  -5   1      753.25      758.06     40.78 o 
   8  -5   1        0.52       15.07     29.25 o 
   9  -5   1     1693.42     1724.92     41.02 o 
  10  -5   1     1014.59      968.45     36.16 o 
  11  -5   1      196.95      188.24     38.55 o 
  12  -5   1      135.16      133.22     48.14 o 
 -10  -4   1      112.53       80.64     45.80 o 
  -9  -4   1      614.66      567.86     53.73 o 
  -8  -4   1      135.13      137.19     36.05 o 
  -7  -4   1     1312.30     1336.20     52.69 o 
  -6  -4   1      990.56      991.06     35.87 o 
  -5  -4   1       19.11        7.59     31.83 o 
  -4  -4   1        5.65        5.32     31.58 o 
  -3  -4   1     2979.03     2891.32     71.12 o 
  -2  -4   1     1558.79     1374.72     53.62 o 
  -1  -4   1       56.91       40.66     46.81 o 
   0  -4   1      183.19      172.05     49.11 o 
   1  -4   1     8466.71     7395.54    152.93 o 
   2  -4   1     1306.37     1168.15     42.05 o 
   3  -4   1       65.01       56.01     32.73 o 
   4  -4   1     3293.29     3068.55     55.35 o 
   5  -4   1        3.94        4.67     36.93 o 
   6  -4   1      619.16      743.81     45.91 o 
   7  -4   1       33.29       55.93     44.53 o 
   8  -4   1       59.96       52.08     33.66 o 
   9  -4   1     1075.57     1121.26     63.99 o 
  10  -4   1      146.89      144.88     39.53 o 
  11  -4   1      150.43      161.85     34.16 o 
  12  -4   1        1.77       16.26     40.82 o 
 -11  -3   1        0.75       -2.30     47.93 o 
 -10  -3   1       26.76       34.33     53.94 o 
  -9  -3   1      122.11      152.24     50.52 o 
  -8  -3   1      357.16      353.45     50.19 o 
  -7  -3   1       55.28       37.17     46.42 o 
  -6  -3   1        0.18        9.65     44.39 o 
  -5  -3   1        9.22       15.16     37.50 o 
  -4  -3   1       47.65        7.01     40.74 o 
  -3  -3   1      130.15      146.19     39.66 o 
  -2  -3   1      417.26      397.14     33.97 o 
  -1  -3   1     7999.75     7353.22    131.30 o 
   0  -3   1      187.48      191.51     43.10 o 
   1  -3   1     3521.10     3305.35    167.37 o 
   2  -3   1     1781.43     1796.42     55.97 o 
   3  -3   1      596.89      580.83     41.86 o 
   4  -3   1     1167.64     1187.24     40.91 o 
   5  -3   1      157.42      132.25     33.51 o 
   6  -3   1      834.97      822.13     41.62 o 
   7  -3   1     2724.01     2810.98     43.08 o 
   8  -3   1      495.05      532.48     31.83 o 
   9  -3   1       17.41       44.22     34.59 o 
  10  -3   1      916.14      880.49     36.38 o 
  11  -3   1        7.93       22.48     38.71 o 
  12  -3   1       87.19      100.45     42.60 o 
 -11  -2   1      214.01      210.28     47.75 o 
 -10  -2   1      356.92      321.39     44.66 o 
  -9  -2   1      165.27      160.02     41.78 o 
  -8  -2   1       45.20       41.36     34.95 o 
  -7  -2   1      169.82      187.63     34.47 o 
  -6  -2   1     1418.04     1503.30     43.17 o 
  -5  -2   1      455.63      504.55     32.69 o 
  -4  -2   1      122.01      116.07     29.25 o 
  -3  -2   1     2727.55     2550.54     81.47 o 
  -2  -2   1    45968.87    43268.52   2226.33 o 
  -1  -2   1      787.64      858.58     58.23 o 
   0  -2   1       84.69       73.53     51.68 o 
   1  -2   1     3467.21     3661.09    107.77 o 
   2  -2   1     2965.77     2955.24     64.55 o 
   3  -2   1      156.58      160.37     35.81 o 
   4  -2   1     2485.67     2319.45     52.53 o 
   5  -2   1       18.88       43.84     45.29 o 
   6  -2   1       50.37       43.94     28.68 o 
   7  -2   1     1337.69     1399.50     37.71 o 
   8  -2   1      762.71      777.68     36.22 o 
   9  -2   1       82.58      108.78     35.95 o 
  10  -2   1      196.17      199.09     42.48 o 
  11  -2   1      246.24      252.36     40.08 o 
  12  -2   1       25.36       44.99     42.61 o 
 -12  -1   1       92.65       99.03     49.80 o 
 -11  -1   1      251.90      230.71     38.67 o 
 -10  -1   1       87.26       71.00     34.58 o 
  -9  -1   1      396.97      402.94     34.05 o 
  -8  -1   1      602.31      605.68     43.75 o 
  -7  -1   1      426.94      421.89     34.45 o 
  -6  -1   1      624.70      632.56     31.80 o 
  -5  -1   1      354.14      421.96     35.31 o 
  -4  -1   1      213.56      200.00     31.83 o 
  -3  -1   1    57494.55    56623.20   1137.53 o 
  -2  -1   1        6.12       19.92     34.91 o 
  -1  -1   1     9856.15    10335.35    348.26 o 
   0  -1   1     1251.04     1311.86     76.03 o 
   1  -1   1     9602.61     9756.22    184.72 o 
   2  -1   1     4122.48     4246.75     79.95 o 
   3  -1   1     1725.45     1836.29     59.46 o 
   4  -1   1      210.38      157.21     48.03 o 
   5  -1   1      191.70      198.41     29.99 o 
   6  -1   1     1169.61     1153.71     37.53 o 
   7  -1   1       82.70       51.69     36.73 o 
   8  -1   1      156.58      168.81     30.23 o 
   9  -1   1        9.37       13.16     36.38 o 
  10  -1   1        4.06        9.95     38.34 o 
  11  -1   1       27.02       24.25     36.24 o 
  12  -1   1       28.36       31.87     46.16 o 
 -12   0   1      108.56      120.64     51.79 o 
 -11   0   1       98.83      103.72     45.19 o 
 -10   0   1       49.43       43.14     36.23 o 
  -9   0   1      146.62      133.00     35.37 o 
  -8   0   1       52.39       34.77     37.67 o 
  -7   0   1      638.77      640.27     35.69 o 
  -6   0   1     1329.55     1407.28     43.46 o 
  -5   0   1      130.04      101.33     35.07 o 
  -4   0   1       21.18       13.63     28.63 o 
  -3   0   1     2008.22     2213.92     47.61 o 
  -2   0   1     1170.71     1096.34     54.89 o 
  -1   0   1       78.79       75.96     46.28 o 
   0   0   1      601.19      824.22     42.88 o 
   1   0   1     9468.52    10132.96    109.43 o 
   2   0   1     7904.94     8270.54     96.87 o 
   3   0   1       40.99       27.43     37.81 o 
   4   0   1     5907.30     5912.36    128.86 o 
   5   0   1     3598.59     3722.41     50.65 o 
   6   0   1      441.08      463.28     38.19 o 
   7   0   1      259.65      259.50     37.74 o 
   8   0   1        3.11       20.52     40.76 o 
   9   0   1       65.56       76.52     36.55 o 
  10   0   1       13.65        6.02     49.66 o 
  11   0   1      394.90      398.03     47.15 o 
 -12   1   1      124.04      132.89     47.80 o 
 -11   1   1      128.47      128.76     44.76 o 
 -10   1   1      298.95      288.93     42.46 o 
  -9   1   1       42.69       30.79     34.52 o 
  -8   1   1      822.52      836.00     36.78 o 
  -7   1   1        1.20        4.46     28.08 o 
  -6   1   1     3959.16     4046.75     65.30 o 
  -5   1   1     2147.58     2045.64     56.90 o 
  -4   1   1      971.40      960.33     36.75 o 
  -3   1   1        9.57        9.63     28.83 o 
  -2   1   1     2959.20     2754.71     61.15 o 
  -1   1   1    27166.60    24956.03    649.83 o 
   0   1   1     1094.37     1083.46     42.35 o 
   1   1   1     3082.18     3227.89     64.81 o 
   2   1   1     8302.45     8042.07    120.23 o 
   3   1   1      837.17      815.65     42.25 o 
   4   1   1     1437.04     1522.78     43.18 o 
   5   1   1        4.98        9.81     34.63 o 
   6   1   1       27.88       14.55     34.29 o 
   7   1   1      161.24      180.38     53.67 o 
   8   1   1       50.64       37.43     48.71 o 
   9   1   1      877.69      804.27     45.27 o 
  10   1   1      114.02      127.30     38.47 o 
  11   1   1      185.71      139.88     41.63 o 
 -12   2   1      143.05      146.37     41.16 o 
 -11   2   1      340.55      364.01     44.97 o 
 -10   2   1      623.68      644.31     34.63 o 
  -9   2   1      435.44      446.02     35.95 o 
  -8   2   1      471.51      504.48     34.28 o 
  -7   2   1     1626.13     1732.57     40.12 o 
  -6   2   1      571.16      572.11     35.53 o 
  -5   2   1        0.71       -9.21     28.52 o 
  -4   2   1       46.54       74.23     31.65 o 
  -3   2   1     2060.93     2153.00     48.53 o 
  -2   2   1     7157.68     6498.44     77.11 o 
  -1   2   1     1218.47     1193.26     61.40 o 
   0   2   1      328.48      295.10     41.56 o 
   1   2   1     1334.10     1237.35     48.09 o 
   2   2   1      107.14      124.57     46.17 o 
   3   2   1     5165.95     4985.23    146.62 o 
   4   2   1      148.94      126.18     33.00 o 
   5   2   1     2189.49     2084.33     42.63 o 
   6   2   1       26.66       18.29     36.95 o 
   7   2   1      292.53      296.34     34.50 o 
   8   2   1       95.88      106.32     34.76 o 
   9   2   1      310.29      296.86     42.88 o 
  10   2   1       51.15       53.26     39.20 o 
  11   2   1      160.83      146.45     60.54 o 
 -12   3   1      135.86      138.50     40.54 o 
 -11   3   1       24.92       20.99     37.37 o 
 -10   3   1      203.37      238.52     36.05 o 
  -9   3   1       11.10       40.02     33.49 o 
  -8   3   1      246.37      246.24     38.77 o 
  -7   3   1       94.35      100.25     31.36 o 
  -6   3   1     1768.28     1727.08     43.52 o 
  -5   3   1     2030.29     1861.58     40.30 o 
  -4   3   1      858.29      734.72     41.36 o 
  -3   3   1      303.04      301.13     40.15 o 
  -2   3   1     4499.32     3993.58     69.88 o 
  -1   3   1     1036.00      879.99     88.05 o 
   0   3   1      204.37      175.83     43.75 o 
   1   3   1     1226.53     1154.24     46.31 o 
   2   3   1     1417.17     1256.69     38.04 o 
   3   3   1        2.79       16.06     32.41 o 
   4   3   1       83.55       86.12     36.90 o 
   5   3   1     1307.35     1296.22     46.06 o 
   6   3   1     1131.98     1116.18     68.27 o 
   7   3   1       85.80      112.13     46.85 o 
   8   3   1      153.82      165.73     42.21 o 
   9   3   1      711.18      707.79     55.40 o 
  10   3   1       11.50       45.81     57.80 o 
 -12   4   1        0.09        4.23     35.35 o 
 -11   4   1      455.67      455.86     40.24 o 
 -10   4   1     1016.07     1046.13     39.44 o 
  -9   4   1      353.41      353.62     29.07 o 
  -8   4   1      110.94      109.15     32.03 o 
  -7   4   1      517.24      493.75     30.32 o 
  -6   4   1     4968.93     5105.21     51.30 o 
  -5   4   1     2374.71     2424.48     71.98 o 
  -4   4   1     1186.26     1271.42     41.85 o 
  -3   4   1     3254.71     2811.99     60.56 o 
  -2   4   1      658.03      605.09     71.45 o 
  -1   4   1      382.30      346.71     40.65 o 
   0   4   1     2098.18     1980.17     49.96 o 
   1   4   1     1705.80     1692.94     47.11 o 
   2   4   1       87.99       75.96     47.72 o 
   3   4   1     1819.57     1823.59     36.90 o 
   4   4   1      141.48      114.31     35.70 o 
   5   4   1       65.43       52.91     45.12 o 
   6   4   1        9.97       17.20     37.69 o 
   7   4   1      474.78      474.28     42.66 o 
   8   4   1       80.75      114.08     41.76 o 
   9   4   1      285.66      290.56     40.77 o 
  10   4   1       15.87       28.29     48.88 o 
 -13   5   1      101.57       49.68     88.12 o 
 -12   5   1      106.52      114.55     40.43 o 
 -11   5   1      170.78      160.49     30.86 o 
 -10   5   1       50.61       82.53     31.95 o 
  -9   5   1      579.63      553.20     35.60 o 
  -8   5   1      808.46      821.91     36.44 o 
  -7   5   1      231.46      269.03     29.07 o 
  -6   5   1       22.50       61.22     36.03 o 
  -5   5   1      755.83      806.99     36.55 o 
  -4   5   1       21.62       -2.78     45.80 o 
  -3   5   1     1880.43     1911.04     44.38 o 
  -2   5   1      768.77      587.67     49.44 o 
  -1   5   1     5896.48     5589.58     61.27 o 
   0   5   1      118.09      104.58     34.41 o 
   1   5   1     8906.08     9011.35    122.53 o 
   2   5   1     1559.70     1566.96     50.15 o 
   3   5   1      385.93      350.45     29.96 o 
   4   5   1      285.17      288.97     45.05 o 
   5   5   1      510.59      531.39     40.44 o 
   6   5   1       96.51      136.89     38.07 o 
   7   5   1       72.13      104.52     40.94 o 
   8   5   1      192.94      241.70     53.22 o 
   9   5   1       81.29       74.24     47.58 o 
 -12   6   1        0.46       30.18     40.03 o 
 -11   6   1      141.52      145.36     43.94 o 
 -10   6   1       14.20       58.61     41.15 o 
  -9   6   1      145.05      142.36     30.69 o 
  -8   6   1      893.45      902.71     46.49 o 
  -7   6   1     1460.71     1452.65     58.42 o 
  -6   6   1      109.03       93.89     25.52 o 
  -5   6   1       47.70       75.19     43.77 o 
  -4   6   1      413.23      254.33     38.09 o 
  -3   6   1     3439.27     3402.62     88.49 o 
  -2   6   1     2337.08     2556.12     69.27 o 
  -1   6   1       96.62       89.04     34.57 o 
   0   6   1     2473.32     2336.54     65.15 o 
   1   6   1      590.13      679.33     40.44 o 
   2   6   1     2158.36     2186.96     51.69 o 
   3   6   1      173.11      156.91     38.51 o 
   4   6   1     2810.20     2731.32     89.80 o 
   5   6   1      971.44      958.80    107.96 o 
   6   6   1       31.67       18.15     39.17 o 
   7   6   1        4.97       48.14     41.88 o 
   8   6   1      348.36      363.13     46.71 o 
   9   6   1       26.47       81.29     59.61 o 
 -12   7   1        2.33       18.44     36.23 o 
 -11   7   1       30.04       16.03     43.40 o 
 -10   7   1       10.92       31.10     31.99 o 
  -9   7   1       17.82       46.30     39.44 o 
  -8   7   1        1.09       33.36     26.92 o 
  -7   7   1      239.58      251.58     28.74 o 
  -6   7   1        6.86       46.35     44.16 o 
  -5   7   1     2556.92     2358.24     68.96 o 
  -4   7   1      531.36      497.72     33.79 o 
  -3   7   1      858.00      733.74     35.27 o 
  -2   7   1      727.90      665.03     41.02 o 
  -1   7   1     3387.36     3337.02     54.48 o 
   0   7   1      181.05      213.49     45.43 o 
   1   7   1      956.90      927.20     46.36 o 
   2   7   1      806.95      829.12     34.49 o 
   3   7   1      830.81      816.89     35.57 o 
   4   7   1      287.47      315.44     30.48 o 
   5   7   1      380.17      354.29     35.52 o 
   6   7   1      720.85      792.14     76.23 o 
   7   7   1       41.93       37.49     45.05 o 
   8   7   1       10.51       17.47     49.46 o 
 -12   8   1        0.86       -4.57     41.41 o 
 -11   8   1      689.99      663.79     40.82 o 
 -10   8   1      589.70      638.96     34.56 o 
  -9   8   1      347.15      344.18     30.75 o 
  -8   8   1      597.23      623.36     32.15 o 
  -7   8   1     1084.18     1130.85     36.05 o 
  -6   8   1      228.83      226.01     70.02 o 
  -5   8   1      247.88      233.80     36.00 o 
  -4   8   1      753.34      651.77     49.55 o 
  -3   8   1      234.31      200.94     37.66 o 
  -2   8   1       67.00       89.67     31.13 o 
  -1   8   1        2.94      -25.49     37.82 o 
   0   8   1      314.08      318.10     36.79 o 
   1   8   1        5.90      -31.89     45.12 o 
   2   8   1     1881.46     1941.97     59.10 o 
   3   8   1     2241.50     2225.88     38.26 o 
   4   8   1      126.44      158.35     36.85 o 
   5   8   1       66.39       97.70     35.73 o 
   6   8   1      119.58      116.11     43.70 o 
   7   8   1      514.00      562.40     60.00 o 
 -12   9   1      175.75      140.76     34.47 o 
 -11   9   1        8.50        6.75     34.49 o 
 -10   9   1      708.55      681.38     45.39 o 
  -9   9   1      272.68      277.65     32.90 o 
  -8   9   1      235.50      187.25     39.46 o 
  -7   9   1      688.70      718.79     34.96 o 
  -6   9   1     2620.00     2594.86     54.07 o 
  -5   9   1     2159.92     2122.17     56.29 o 
  -4   9   1       12.23       39.89     44.44 o 
  -3   9   1       33.98       68.34     36.23 o 
  -2   9   1     1874.11     1813.20     43.84 o 
  -1   9   1      100.15      137.77     44.66 o 
   0   9   1       97.92       89.35     37.15 o 
   1   9   1      470.95      486.23     38.67 o 
   2   9   1      704.32      754.24     49.61 o 
   3   9   1      105.72       89.32     28.57 o 
   4   9   1      236.33      244.52     31.01 o 
   5   9   1       94.58      114.36     37.87 o 
   6   9   1      262.93      231.27     47.96 o 
   7   9   1        4.26      -40.00     42.65 o 
 -12  10   1      124.50       50.85     38.87 o 
 -11  10   1      264.03      287.75     41.10 o 
 -10  10   1        4.87      -16.14     37.78 o 
  -9  10   1        3.12       15.02     32.22 o 
  -8  10   1      195.58      220.09     31.39 o 
  -7  10   1        4.07       19.67     30.54 o 
  -6  10   1      887.50      601.93    387.91 o 
  -5  10   1        8.53      -21.41     63.28 o 
  -4  10   1      213.63      201.86     45.29 o 
  -3  10   1       26.19       72.07     36.82 o 
  -2  10   1       15.64        9.63     37.45 o 
  -1  10   1     1090.35     1073.03     49.42 o 
   0  10   1       26.80       58.97     32.83 o 
   1  10   1       52.11       82.83     43.96 o 
   2  10   1      139.86      151.96     40.99 o 
   3  10   1      201.53      245.79     41.82 o 
   4  10   1      108.05      126.14     40.43 o 
   5  10   1       20.61       37.40     63.83 o 
   6  10   1       74.32       69.40     60.28 o 
 -11  11   1       13.45       24.25     40.49 o 
 -10  11   1      620.32      615.64     41.04 o 
  -9  11   1       12.17       -1.12     30.34 o 
  -8  11   1       60.49       20.26     28.79 o 
  -7  11   1      452.04      464.75     36.23 o 
  -6  11   1      862.86      790.18     54.04 o 
  -5  11   1       80.31       96.73     35.05 o 
  -4  11   1      604.17      685.22     79.26 o 
  -3  11   1      273.23      233.11     39.63 o 
  -2  11   1      458.70      529.85     48.21 o 
  -1  11   1       55.47       55.75     38.85 o 
   0  11   1      126.81      104.88     39.64 o 
   1  11   1       76.97      101.12     41.56 o 
   2  11   1      858.72      829.83     48.52 o 
   3  11   1       14.63       16.87     38.68 o 
   4  11   1      124.55       81.77     36.81 o 
   5  11   1      352.02      195.92     92.52 o 
 -11  12   1        7.57        9.72     38.18 o 
 -10  12   1        0.36       73.82     36.38 o 
  -9  12   1      511.26      518.59     39.66 o 
  -8  12   1      622.58      622.44     38.70 o 
  -7  12   1       12.77       36.32     36.29 o 
  -6  12   1      209.98      273.63     50.92 o 
  -5  12   1       49.89      122.90     34.79 o 
  -4  12   1     1118.91     1173.11     38.21 o 
  -3  12   1      331.94      271.03     35.10 o 
  -2  12   1       40.01       72.68     40.29 o 
  -1  12   1       13.13       29.22     34.66 o 
   0  12   1      312.04      355.10     37.78 o 
   1  12   1        9.44      -22.19     37.66 o 
   2  12   1       38.05       50.78     38.66 o 
   3  12   1      122.58      116.29     36.58 o 
   4  12   1      485.34      436.49     46.81 o 
 -10  13   1       54.77       72.20     47.43 o 
  -9  13   1        9.21       41.70     46.22 o 
  -8  13   1        9.32        9.54     34.66 o 
  -7  13   1       90.76       66.70     43.84 o 
  -6  13   1       78.51      103.57     32.99 o 
  -5  13   1      261.87      274.48     41.93 o 
  -4  13   1       31.74       42.72     35.24 o 
  -3  13   1     1214.08     1223.06     53.46 o 
  -2  13   1      351.04      386.37     60.03 o 
  -1  13   1        0.75       32.17     43.37 o 
   0  13   1      148.66      142.99     34.28 o 
   1  13   1      621.46      644.32     37.55 o 
   2  13   1      148.41      170.69     42.80 o 
  -9  14   1       61.51      119.21     37.41 o 
  -8  14   1      303.65      275.54     37.29 o 
  -7  14   1      256.42      301.43     37.02 o 
  -6  14   1       43.67       59.35     39.23 o 
  -5  14   1      258.18      313.08     36.42 o 
  -4  14   1      630.65      678.42     36.04 o 
  -3  14   1      173.14      183.66     34.61 o 
  -2  14   1       96.79      118.78     39.59 o 
  -1  14   1      341.94      287.65     37.25 o 
   0  14   1        5.64       49.88     36.31 o 
   1  14   1        1.82       68.08     42.48 o 
  -7  15   1       90.23      127.67     38.26 o 
  -6  15   1      166.64      192.22     49.16 o 
  -5  15   1       60.17      118.98     33.81 o 
  -4  15   1      145.69      203.46     36.98 o 
  -3  15   1      303.29      304.56     42.26 o 
  -2  15   1       48.05       68.55     42.41 o 
   3 -16   2      153.01      164.65     43.73 o 
   4 -16   2       43.26       45.23     42.57 o 
   5 -16   2       33.10       95.15     50.23 o 
  -1 -15   2        0.04       23.09     87.74 o 
   0 -15   2       73.52       70.33     48.92 o 
   1 -15   2      304.32      334.71     48.47 o 
   2 -15   2       14.24       69.80     45.56 o 
   3 -15   2        7.25       51.92     45.88 o 
   4 -15   2      320.98      363.55     40.05 o 
   5 -15   2        3.79      -37.07     85.37 o 
   6 -15   2       16.96       81.75     59.16 o 
   7 -15   2      541.20      507.73     86.12 o 
  -2 -14   2       45.21       57.42     48.61 o 
  -1 -14   2      895.04      831.77     83.81 o 
   0 -14   2      188.63      240.99     39.82 o 
   1 -14   2        0.12       20.90     38.14 o 
   2 -14   2      168.20      195.01     37.66 o 
   3 -14   2       49.73      103.70     37.82 o 
   4 -14   2        9.30       20.33     43.03 o 
   5 -14   2       57.63      144.66     74.08 o 
   6 -14   2      869.07      885.98     55.98 o 
   7 -14   2       15.91       41.02     39.80 o 
   8 -14   2       43.34       49.05     41.79 o 
   9 -14   2       75.06       19.92     60.61 o 
  -4 -13   2       14.53       33.82     38.33 o 
  -3 -13   2      217.22      248.20     37.84 o 
  -2 -13   2       56.77       95.81     45.90 o 
  -1 -13   2      213.53      203.67     44.18 o 
   0 -13   2     1420.81     1448.85     56.24 o 
   1 -13   2      270.39      274.77     42.43 o 
   2 -13   2      183.22      205.54     47.15 o 
   3 -13   2        0.63      -19.56     35.15 o 
   4 -13   2      467.85      456.00     51.73 o 
   5 -13   2      105.90      128.08     49.89 o 
   6 -13   2       53.59       68.72     51.61 o 
   7 -13   2       66.76      141.97     44.41 o 
   8 -13   2      187.16      181.02     67.90 o 
   9 -13   2      200.90      197.85     46.43 o 
  10 -13   2        0.92       39.69     42.85 o 
  -5 -12   2      279.49      257.09     43.92 o 
  -4 -12   2      182.63      174.81     47.46 o 
  -3 -12   2       56.75       79.97     37.71 o 
  -2 -12   2      212.18      273.20     42.92 o 
  -1 -12   2       43.91      106.32     50.92 o 
   0 -12   2      301.16      287.68     41.85 o 
   1 -12   2      554.79      554.00     35.54 o 
   2 -12   2       13.87      -12.94     33.27 o 
   3 -12   2       15.20       -2.95     33.35 o 
   4 -12   2      176.31       81.19     57.04 o 
   5 -12   2       20.20       38.20     80.50 o 
   6 -12   2      410.67      392.27     41.77 o 
   7 -12   2      467.43      458.43     37.50 o 
   8 -12   2       14.31        2.87     53.70 o 
   9 -12   2      181.76      203.46     45.72 o 
  10 -12   2       39.44      114.37     57.26 o 
  -6 -11   2       88.12       86.85     44.35 o 
  -5 -11   2       36.92       61.80     35.56 o 
  -4 -11   2      567.74      577.48     42.75 o 
  -3 -11   2      928.13      899.29     46.94 o 
  -2 -11   2      393.93      435.68     41.96 o 
  -1 -11   2       62.97       98.65     40.20 o 
   0 -11   2       54.07       71.93     34.12 o 
   1 -11   2     2524.12     2464.24     46.84 o 
   2 -11   2     1878.84     1770.98     68.21 o 
   3 -11   2       93.94       69.83     48.36 o 
   4 -11   2      539.39      614.10     40.43 o 
   5 -11   2      397.80      316.60     48.74 o 
   6 -11   2        0.17      -12.03     38.67 o 
   7 -11   2      678.33      744.01     42.86 o 
   8 -11   2      216.49      221.73     38.11 o 
   9 -11   2       81.65      119.70     43.43 o 
  10 -11   2      345.83      333.07     41.14 o 
  11 -11   2       82.77      102.83     37.67 o 
  -7 -10   2       12.57       -0.46     60.45 o 
  -6 -10   2        6.87       37.27     36.44 o 
  -5 -10   2      645.84      639.77     45.91 o 
  -4 -10   2      151.24      190.41     36.57 o 
  -3 -10   2      417.15      431.70     34.24 o 
  -2 -10   2      214.35      221.17     41.22 o 
  -1 -10   2      466.90      471.19     41.54 o 
   0 -10   2        3.61       29.86     37.43 o 
   1 -10   2       56.49       86.79     31.46 o 
   2 -10   2      661.14      628.80     66.59 o 
   3 -10   2       29.69       -4.93     31.91 o 
   4 -10   2     1496.36     1430.26     68.24 o 
   5 -10   2     1533.69     1465.14     42.52 o 
   6 -10   2       64.16      101.04     33.06 o 
   7 -10   2      197.86      264.44     49.74 o 
   8 -10   2      195.37      181.36     34.48 o 
   9 -10   2      274.14      308.10     40.60 o 
  10 -10   2       24.43       39.02     44.10 o 
  11 -10   2        3.75       -1.83     33.84 o 
  -8  -9   2       68.74       72.49     60.45 o 
  -7  -9   2        5.10      -22.88     47.24 o 
  -6  -9   2       13.28        0.35     43.68 o 
  -5  -9   2      192.48      243.02     43.00 o 
  -4  -9   2     1052.22     1049.47     43.73 o 
  -3  -9   2       16.97       12.50     29.79 o 
  -2  -9   2       67.63      102.03     38.29 o 
  -1  -9   2      626.38      561.82     34.60 o 
   0  -9   2      529.84      434.76     37.92 o 
   1  -9   2     2486.00     2322.11     77.07 o 
   2  -9   2      423.64      439.63     33.12 o 
   3  -9   2      645.53      594.98     34.22 o 
   4  -9   2     1290.74     1256.00     36.25 o 
   5  -9   2       37.15       51.10     47.40 o 
   6  -9   2      458.80      464.37     33.76 o 
   7  -9   2      547.77      569.75     35.70 o 
   8  -9   2      104.37      108.24     39.94 o 
   9  -9   2       73.37       76.71     35.32 o 
  10  -9   2       94.82      117.95     45.34 o 
  11  -9   2      172.75      180.83     37.04 o 
  12  -9   2       45.52       57.46     50.43 o 
  -8  -8   2       87.06       52.67     81.63 o 
  -7  -8   2       65.59       90.03     65.21 o 
  -6  -8   2        2.53       25.54     41.88 o 
  -5  -8   2       63.15       69.24     35.10 o 
  -4  -8   2      686.43      725.89     32.66 o 
  -3  -8   2      375.77      437.89     34.74 o 
  -2  -8   2      226.10      171.28     38.48 o 
  -1  -8   2       74.12       59.41     44.30 o 
   0  -8   2        3.09      -25.71     36.20 o 
   1  -8   2      855.92      865.94     64.78 o 
   2  -8   2     1858.95     1755.40     39.25 o 
   3  -8   2     1737.74     1716.20     42.03 o 
   4  -8   2      121.42       87.65     43.79 o 
   5  -8   2      953.45     1002.21     39.79 o 
   6  -8   2      421.09      378.57     36.86 o 
   7  -8   2       20.18       60.33     36.73 o 
   8  -8   2       22.45       38.21     38.55 o 
   9  -8   2      135.31      176.31     40.49 o 
  10  -8   2       88.12       62.03     30.96 o 
  11  -8   2       30.09       38.31     35.37 o 
  12  -8   2       41.72        2.45     49.82 o 
  -9  -7   2        9.08        8.30     58.70 o 
  -8  -7   2       74.28       76.34     44.86 o 
  -7  -7   2        5.43        1.79     39.07 o 
  -6  -7   2        0.90      -13.88     31.89 o 
  -5  -7   2      616.42      625.50     54.39 o 
  -4  -7   2       83.93       84.70     26.62 o 
  -3  -7   2     1717.99     1730.02     60.85 o 
  -2  -7   2      400.49      386.43     32.90 o 
  -1  -7   2      923.62      885.16     35.85 o 
   0  -7   2      307.45      228.31     33.11 o 
   1  -7   2     8495.40     8806.93    178.86 o 
   2  -7   2     1803.24     1864.39     77.66 o 
   3  -7   2     1197.78     1110.78     73.73 o 
   4  -7   2      871.47      794.70     40.21 o 
   5  -7   2      329.42      376.08     37.12 o 
   6  -7   2        0.92        1.51     35.80 o 
   7  -7   2      432.51      467.32     34.24 o 
   8  -7   2      184.19      233.50     39.35 o 
   9  -7   2        8.21        3.52     35.36 o 
  10  -7   2        1.09       13.47     30.62 o 
  11  -7   2     1147.94     1077.53     40.29 o 
  12  -7   2        0.27      -20.86     42.76 o 
 -10  -6   2       45.66       55.36     61.99 o 
  -9  -6   2       44.09       49.63     46.25 o 
  -8  -6   2      127.01      154.38     52.97 o 
  -7  -6   2      134.40      157.62     44.63 o 
  -6  -6   2     1997.21     1947.38     68.22 o 
  -5  -6   2      978.84      988.25     41.78 o 
  -4  -6   2      669.27      698.46     47.86 o 
  -3  -6   2      536.61      546.02     32.97 o 
  -2  -6   2     2980.95     2710.35     56.91 o 
  -1  -6   2      947.38      837.21     42.61 o 
   0  -6   2       59.22       79.92     41.27 o 
   1  -6   2      730.71      535.80     37.66 o 
   2  -6   2     1667.41     1507.19     47.61 o 
   3  -6   2       45.86       51.48     41.35 o 
   4  -6   2     2130.14     2155.88     59.32 o 
   5  -6   2      855.26      787.73     39.39 o 
   6  -6   2      331.90      328.64     36.27 o 
   7  -6   2      227.87      227.10     38.11 o 
   8  -6   2        6.68       32.25     32.28 o 
   9  -6   2      573.44      616.30     58.01 o 
  10  -6   2      427.72      476.48     38.32 o 
  11  -6   2      206.78      220.46     39.73 o 
  12  -6   2      470.73      402.23     39.69 o 
 -10  -5   2       43.78       41.04     46.83 o 
  -9  -5   2      122.22      138.97     53.37 o 
  -8  -5   2        3.46       20.05     42.06 o 
  -7  -5   2     1321.05     1214.07     43.25 o 
  -6  -5   2        8.21       18.69     40.79 o 
  -5  -5   2      713.35      697.08     46.97 o 
  -4  -5   2     1765.12     1702.43     69.88 o 
  -3  -5   2      444.51      411.86     46.13 o 
  -2  -5   2      292.18      319.03     39.59 o 
  -1  -5   2     1092.21      960.06     43.98 o 
   0  -5   2     3251.49     2915.47     50.46 o 
   1  -5   2       29.29       19.73     37.77 o 
   2  -5   2     9947.74    10072.07    340.64 o 
   3  -5   2       81.48       80.54     34.23 o 
   4  -5   2     2238.81     2124.49     83.25 o 
   5  -5   2       27.70       12.92     32.34 o 
   6  -5   2      134.13      147.68     31.17 o 
   7  -5   2       70.25       69.24     33.25 o 
   8  -5   2       27.17       25.51     51.95 o 
   9  -5   2      815.59      837.37     34.45 o 
  10  -5   2      971.71      979.13     36.60 o 
  11  -5   2      211.17      213.08     35.93 o 
  12  -5   2        4.28       11.73     42.90 o 
 -11  -4   2       10.41       22.00     49.57 o 
 -10  -4   2       29.54      -13.77     55.97 o 
  -9  -4   2      260.65      248.28     43.32 o 
  -8  -4   2     1247.18     1223.92     82.41 o 
  -7  -4   2        8.50       21.29     41.07 o 
  -6  -4   2      275.55      272.74     38.30 o 
  -5  -4   2     1190.96     1177.35     41.81 o 
  -4  -4   2       29.74       60.69     31.28 o 
  -3  -4   2     1876.97     1778.35     47.02 o 
  -2  -4   2     1516.16     1347.80     63.27 o 
  -1  -4   2     1618.30     1499.24     78.82 o 
   0  -4   2      139.22      164.68     39.36 o 
   1  -4   2     1882.35     1632.48     73.76 o 
   2  -4   2       52.62        0.99     37.73 o 
   3  -4   2        3.34       24.45     45.97 o 
   4  -4   2     7011.24     7275.73    144.28 o 
   5  -4   2     4602.34     4716.07     57.99 o 
   6  -4   2      627.40      648.25     34.81 o 
   7  -4   2       88.74      101.05     36.84 o 
   8  -4   2      366.84      410.27     40.63 o 
   9  -4   2     1993.48     2011.68     78.39 o 
  10  -4   2      251.91      285.17     42.87 o 
  11  -4   2      201.54      211.13     39.69 o 
  12  -4   2       67.83       58.43     37.55 o 
 -11  -3   2       33.32       67.28     58.13 o 
 -10  -3   2      437.01      386.34     40.99 o 
  -9  -3   2       44.39       44.19     41.13 o 
  -8  -3   2     1593.22     1487.14     60.97 o 
  -7  -3   2       24.37       44.22     33.87 o 
  -6  -3   2       91.52      108.31     30.88 o 
  -5  -3   2    16470.75    17361.45    506.46 o 
  -4  -3   2     1088.59     1027.46     38.93 o 
  -3  -3   2       78.79      142.39     31.16 o 
  -2  -3   2       22.63       22.05     26.91 o 
  -1  -3   2     1661.10     1549.16     88.36 o 
   0  -3   2     1536.43     1411.84     52.78 o 
   1  -3   2     2520.88     2621.75     69.44 o 
   2  -3   2    10203.44    10304.22    130.99 o 
   3  -3   2     8790.54     8814.41    169.99 o 
   4  -3   2      849.53      880.34     40.02 o 
   5  -3   2        0.32        5.35     31.30 o 
   6  -3   2      287.52      257.49     44.59 o 
   7  -3   2       71.73      108.20     45.45 o 
   8  -3   2        0.94       -1.40     29.69 o 
   9  -3   2       50.43       60.75     31.33 o 
  10  -3   2      347.16      304.91     33.74 o 
  11  -3   2      110.74      113.28     39.74 o 
  12  -3   2       15.18       17.54     37.83 o 
 -11  -2   2       12.04        7.95     56.64 o 
 -10  -2   2       36.52       27.57     39.01 o 
  -9  -2   2      410.44      462.29     42.79 o 
  -8  -2   2      291.86      274.92     34.33 o 
  -7  -2   2     1597.71     1599.10     34.57 o 
  -6  -2   2     4877.22     5277.81    119.18 o 
  -5  -2   2      491.98      449.65     31.77 o 
  -4  -2   2      880.18      941.39     37.14 o 
  -3  -2   2       54.10      115.44     30.83 o 
  -2  -2   2    18376.03    19174.72    811.59 o 
  -1  -2   2        3.50       25.09     30.98 o 
   0  -2   2      490.25      469.63     48.43 o 
   1  -2   2     4305.86     4438.22    167.40 o 
   2  -2   2    27274.91    28147.99    526.27 o 
   3  -2   2       88.16       87.80     46.89 o 
   4  -2   2     1340.55     1338.86     46.94 o 
   5  -2   2     1495.81     1475.63     50.85 o 
   6  -2   2       47.55       66.60     31.84 o 
   7  -2   2      112.50      100.09     32.29 o 
   8  -2   2       53.13       32.20     32.74 o 
   9  -2   2      177.08      216.65     34.86 o 
  10  -2   2        0.08        3.66     37.16 o 
  11  -2   2       32.79       45.36     39.67 o 
  12  -2   2       81.43       64.23     81.20 o 
 -12  -1   2       42.38       44.76     44.91 o 
 -11  -1   2      334.46      348.46     46.59 o 
 -10  -1   2       27.16       13.19     42.19 o 
  -9  -1   2      180.76      201.82     35.59 o 
  -8  -1   2      277.11      268.56     38.47 o 
  -7  -1   2      583.25      569.03     35.39 o 
  -6  -1   2      330.82      336.15     33.88 o 
  -5  -1   2      895.38      880.63     35.79 o 
  -4  -1   2      141.75      215.75     35.04 o 
  -3  -1   2    58295.41    61437.63    240.56 o 
  -2  -1   2     7346.81     7565.08    295.91 o 
  -1  -1   2     2174.06     2290.21     60.73 o 
   0  -1   2     7511.27     7874.94     89.46 o 
   1  -1   2     3384.96     3579.96     62.71 o 
   2  -1   2    30575.88    31322.58    578.56 o 
   3  -1   2     7899.19     7932.09    110.40 o 
   4  -1   2       15.77       -6.29     33.32 o 
   5  -1   2     2143.97     2234.20     48.20 o 
   6  -1   2       23.90       32.10     31.18 o 
   7  -1   2      379.87      420.62     40.01 o 
   8  -1   2      147.40      159.94     39.03 o 
   9  -1   2       55.51       60.96     36.68 o 
  10  -1   2      351.61      402.13     49.49 o 
  11  -1   2       39.34       78.74     46.39 o 
 -12   0   2      151.26      121.28     48.08 o 
 -11   0   2       27.09       20.24     44.64 o 
 -10   0   2       35.98       42.93     42.21 o 
  -9   0   2       68.00       85.89     35.41 o 
  -8   0   2       14.30      -13.52     36.61 o 
  -7   0   2      852.41      864.38     37.28 o 
  -6   0   2     5428.21     5373.65     69.49 o 
  -5   0   2     1285.94     1298.23     41.50 o 
  -4   0   2       84.82       90.26     32.77 o 
  -3   0   2      261.42      333.69     36.05 o 
  -2   0   2     7396.91     7417.88     96.65 o 
  -1   0   2        2.01       -6.65     40.10 o 
   0   0   2    16815.12    17342.71    110.92 o 
   1   0   2     4517.40     4602.90     61.41 o 
   2   0   2      797.79      824.06     41.31 o 
   3   0   2      570.20      582.94     36.54 o 
   4   0   2     3714.83     3678.55     57.05 o 
   5   0   2     2632.06     2640.93     58.93 o 
   6   0   2      259.84      292.80     34.91 o 
   7   0   2      492.34      523.38     41.77 o 
   8   0   2      677.50      717.72     41.87 o 
   9   0   2        1.11       -4.26     41.25 o 
  10   0   2       27.26       44.28     52.56 o 
  11   0   2        5.59       44.90     58.05 o 
 -12   1   2        7.14       22.05     47.14 o 
 -11   1   2       10.89       21.99     44.62 o 
 -10   1   2       44.71       52.83     35.05 o 
  -9   1   2        0.63        5.64     30.57 o 
  -8   1   2     1454.07     1482.86     39.57 o 
  -7   1   2     3908.24     4068.97     54.67 o 
  -6   1   2        0.42       -8.00     32.59 o 
  -5   1   2     1610.70     1502.92     47.38 o 
  -4   1   2       18.52        9.43     29.23 o 
  -3   1   2       51.26       80.40     32.66 o 
  -2   1   2     2795.79     2673.06     71.97 o 
  -1   1   2     2022.40     1964.08     52.68 o 
   0   1   2      114.91      111.86     36.81 o 
   1   1   2     1741.92     1866.30     43.01 o 
   2   1   2     3089.27     2926.67     71.79 o 
   3   1   2      461.26      425.45     40.39 o 
   4   1   2     5279.15     5408.63     60.46 o 
   5   1   2       26.26       10.56     35.82 o 
   6   1   2      727.04      779.36     39.65 o 
   7   1   2       26.91       56.51     46.38 o 
   8   1   2        0.06       -8.40     34.42 o 
   9   1   2       91.65      121.72     51.33 o 
  10   1   2      423.37      406.86     56.12 o 
  11   1   2        3.09       34.85     48.11 o 
 -12   2   2        0.86       -7.43     36.85 o 
 -11   2   2       71.88      101.94     42.89 o 
 -10   2   2       91.65      155.79     41.27 o 
  -9   2   2      188.13      152.30     34.66 o 
  -8   2   2       16.39       46.24     36.60 o 
  -7   2   2     1295.97     1270.87     38.60 o 
  -6   2   2     2173.08     2116.76     41.92 o 
  -5   2   2      397.85      396.70     33.24 o 
  -4   2   2      189.77      188.11     29.61 o 
  -3   2   2      197.69      224.79     31.42 o 
  -2   2   2     2018.79     1778.12     42.33 o 
  -1   2   2     4345.31     4330.46    108.56 o 
   0   2   2      539.66      510.80     33.93 o 
   1   2   2     1432.01     1308.07     35.31 o 
   2   2   2     1344.54     1460.86     39.14 o 
   3   2   2      118.06       43.27     47.94 o 
   4   2   2      578.04      533.47     38.59 o 
   5   2   2      275.15      296.68     32.52 o 
   6   2   2        6.08       28.46     36.91 o 
   7   2   2      390.27      396.52     35.24 o 
   8   2   2      302.63      287.69     59.41 o 
   9   2   2      458.27      481.74     44.69 o 
  10   2   2       74.53       31.11     47.08 o 
 -13   3   2        0.33       -3.50     49.27 o 
 -12   3   2       30.05       38.75     35.21 o 
 -11   3   2        1.04       25.97     42.68 o 
 -10   3   2      102.43      120.09     40.66 o 
  -9   3   2      363.87      402.67     34.86 o 
  -8   3   2      779.91      704.55     35.78 o 
  -7   3   2     1350.56     1380.62     35.41 o 
  -6   3   2      377.66      382.19     34.31 o 
  -5   3   2      426.36      388.14     32.64 o 
  -4   3   2     1160.20     1072.97     36.67 o 
  -3   3   2     2642.91     2396.68    614.92 o 
  -2   3   2       11.59       14.25     34.53 o 
  -1   3   2     4498.94     4114.02     50.89 o 
   0   3   2     3568.98     3386.21     82.36 o 
   1   3   2      552.68      567.80     35.47 o 
   2   3   2      694.63      692.89     35.35 o 
   3   3   2     2185.97     2184.28     47.95 o 
   4   3   2      233.45      239.92     31.46 o 
   5   3   2      132.06      154.17     36.11 o 
   6   3   2        2.72      -11.23     32.44 o 
   7   3   2      567.95      581.12     42.10 o 
   8   3   2       67.94       57.79     84.53 o 
   9   3   2        5.22       20.83     54.48 o 
  10   3   2      163.82      170.21     47.96 o 
 -13   4   2       29.69       29.36     43.24 o 
 -12   4   2        0.88       32.99     39.08 o 
 -11   4   2      438.01      452.14     35.23 o 
 -10   4   2      218.34      237.00     35.46 o 
  -9   4   2      523.82      591.16     36.07 o 
  -8   4   2       45.02       51.36     32.13 o 
  -7   4   2     3656.89     3669.34     49.61 o 
  -6   4   2     2325.69     2175.41     72.83 o 
  -5   4   2       99.11      130.70     29.61 o 
  -4   4   2     2293.79     2287.80     80.28 o 
  -3   4   2       14.09       68.02     33.07 o 
  -2   4   2      350.37      286.97     30.53 o 
  -1   4   2      742.10      733.50     36.58 o 
   0   4   2      306.88      288.17     31.30 o 
   1   4   2     3200.64     2908.28     45.99 o 
   2   4   2     3926.19     3983.09     49.92 o 
   3   4   2      685.13      741.32     42.07 o 
   4   4   2      342.51      376.91     38.50 o 
   5   4   2      416.18      412.26     34.31 o 
   6   4   2       29.87      -19.22     38.66 o 
   7   4   2     1466.27     1466.28     46.67 o 
   8   4   2      566.00      540.08     40.40 o 
   9   4   2        4.10       14.83     46.68 o 
 -13   5   2        3.99       22.07     42.90 o 
 -12   5   2      579.14      573.42     48.04 o 
 -11   5   2      602.00      605.11     39.52 o 
 -10   5   2        6.49       28.02     35.21 o 
  -9   5   2      336.84      334.03     40.26 o 
  -8   5   2      367.91      372.96     45.46 o 
  -7   5   2     1005.69     1038.74     43.07 o 
  -6   5   2      946.80     1022.65     38.93 o 
  -5   5   2       16.29       56.38     36.95 o 
  -4   5   2     1041.83      980.68     33.42 o 
  -3   5   2     3314.94     3232.64     47.77 o 
  -2   5   2     1138.66     1332.82     34.25 o 
  -1   5   2     3901.10     3594.94     45.45 o 
   0   5   2      168.39      164.59     29.51 o 
   1   5   2     2792.89     2865.59     44.74 o 
   2   5   2     3453.47     3422.10     66.98 o 
   3   5   2     1020.62      963.39     39.64 o 
   4   5   2      513.19      521.67     39.88 o 
   5   5   2      560.65      556.69     40.28 o 
   6   5   2        2.59       -7.37     46.99 o 
   7   5   2      133.75      209.00     36.16 o 
   8   5   2       13.00       40.31     55.16 o 
   9   5   2        1.88      -19.90     58.62 o 
 -13   6   2      430.24      366.69     43.45 o 
 -12   6   2      657.15      623.08     42.65 o 
 -11   6   2      224.13      237.16     44.27 o 
 -10   6   2       34.57       45.86     31.41 o 
  -9   6   2       19.54       11.12     33.79 o 
  -8   6   2      599.35      609.68     39.39 o 
  -7   6   2      712.78      656.64     30.90 o 
  -6   6   2       24.87       42.43     30.87 o 
  -5   6   2        1.28        5.06     28.02 o 
  -4   6   2      890.07      869.83     48.58 o 
  -3   6   2     2707.92     2597.67     40.09 o 
  -2   6   2     1843.81     1900.54     35.54 o 
  -1   6   2      210.03      218.91     34.27 o 
   0   6   2     4098.39     4134.13     58.49 o 
   1   6   2     2170.45     2030.08     37.15 o 
   2   6   2       13.50       -5.21     24.94 o 
   3   6   2      466.35      444.29     31.37 o 
   4   6   2       18.04       80.67     33.03 o 
   5   6   2      896.07      874.51     37.08 o 
   6   6   2       69.82       56.41     35.45 o 
   7   6   2       42.14       99.98     43.74 o 
   8   6   2       19.56       13.50     48.08 o 
 -12   7   2       71.23       73.18     40.33 o 
 -11   7   2        1.17        8.13     38.08 o 
 -10   7   2      222.49      246.45     32.97 o 
  -9   7   2     1552.73     1554.54     39.69 o 
  -8   7   2      209.66      178.49     30.12 o 
  -7   7   2      118.95      132.57     28.04 o 
  -6   7   2       36.57       19.12     33.56 o 
  -5   7   2     1759.85     1783.12     44.02 o 
  -4   7   2      866.13      866.70     28.40 o 
  -3   7   2       11.00       36.55     35.79 o 
  -2   7   2       58.52       35.93     36.85 o 
  -1   7   2      252.47      125.58     37.05 o 
   0   7   2      363.83      515.61     44.64 o 
   1   7   2     1060.57     1039.32     31.52 o 
   2   7   2     1638.67     1655.56     41.79 o 
   3   7   2       48.29       33.51     33.89 o 
   4   7   2        1.74       35.56     29.73 o 
   5   7   2       95.90      135.51     41.12 o 
   6   7   2      746.60      769.89     45.47 o 
   7   7   2      397.47      322.87     40.86 o 
   8   7   2      138.52      146.98     89.37 o 
 -12   8   2       54.99       40.41     37.01 o 
 -11   8   2        2.17       12.44     37.23 o 
 -10   8   2      245.82      283.10     33.34 o 
  -9   8   2       97.45       93.02     28.75 o 
  -8   8   2      481.66      457.65     31.64 o 
  -7   8   2      595.25      567.80     30.56 o 
  -6   8   2      467.58      493.21     30.52 o 
  -5   8   2       85.60      117.72     35.86 o 
  -4   8   2      665.64      659.72     36.65 o 
  -3   8   2     1879.37     1751.25     49.11 o 
  -2   8   2      151.53      160.41     37.08 o 
  -1   8   2       15.73       15.84     25.94 o 
   0   8   2      893.46      879.12     38.19 o 
   1   8   2      473.19      485.48     29.92 o 
   2   8   2      188.52      194.90     27.10 o 
   3   8   2      125.24      117.78     29.91 o 
   4   8   2       11.75       57.25     34.39 o 
   5   8   2      145.23      178.29     36.49 o 
   6   8   2        3.58       12.57     38.92 o 
   7   8   2      158.78      136.31     42.07 o 
 -12   9   2      254.50      251.04     37.93 o 
 -11   9   2        0.68      -17.46     32.13 o 
 -10   9   2        1.17       40.62     37.77 o 
  -9   9   2      878.35      923.98     35.00 o 
  -8   9   2     1777.38     1693.39     33.88 o 
  -7   9   2     1196.60     1168.93     31.15 o 
  -6   9   2       10.32      -25.00     46.84 o 
  -5   9   2     1107.46     1144.22     40.57 o 
  -4   9   2       13.19       48.48     31.48 o 
  -3   9   2        7.05       26.93     36.00 o 
  -2   9   2      692.51      624.12     39.26 o 
  -1   9   2      706.22      702.96     31.72 o 
   0   9   2       81.44       87.56     32.54 o 
   1   9   2      385.88      344.63     40.20 o 
   2   9   2     1144.84     1127.13     37.33 o 
   3   9   2        4.51       -5.16     35.75 o 
   4   9   2      111.94      132.55     31.76 o 
   5   9   2       47.18       17.33     45.15 o 
   6   9   2      287.28      312.07     49.33 o 
 -12  10   2       47.24       68.57     35.61 o 
 -11  10   2      473.74      418.90     37.58 o 
 -10  10   2      486.38      455.11     33.03 o 
  -9  10   2      125.85       91.26     32.52 o 
  -8  10   2      173.63      147.80     86.54 o 
  -7  10   2     2938.51     2868.26     74.64 o 
  -6  10   2     1499.74     1536.41     38.28 o 
  -5  10   2      545.57      580.67     34.76 o 
  -4  10   2      645.46      711.59     54.84 o 
  -3  10   2      115.80      126.80     26.79 o 
  -2  10   2      781.52      756.54     58.75 o 
  -1  10   2      198.47      206.73     27.88 o 
   0  10   2      434.12      463.63     29.01 o 
   1  10   2       55.84       62.93     30.93 o 
   2  10   2       91.01      120.20     41.03 o 
   3  10   2       92.60      147.17     53.59 o 
   4  10   2      116.05      120.42     36.81 o 
   5  10   2       44.79       62.67     45.99 o 
 -11  11   2       70.39       73.13     41.41 o 
 -10  11   2       84.02      140.11     43.85 o 
  -9  11   2      699.49      697.45     45.83 o 
  -8  11   2        1.20       15.67     41.17 o 
  -7  11   2        1.16       43.39     46.38 o 
  -6  11   2        2.09       23.94     31.13 o 
  -5  11   2       15.69       25.56     37.55 o 
  -4  11   2      270.76      250.95     30.63 o 
  -3  11   2       16.03       53.12     33.63 o 
  -2  11   2      123.25      194.70     30.10 o 
  -1  11   2       50.85      110.38     39.20 o 
   0  11   2      213.27      208.97     32.83 o 
   1  11   2     1172.46     1267.50     33.52 o 
   2  11   2       43.37       37.35     44.02 o 
   3  11   2      461.93      463.69     47.93 o 
   4  11   2      138.67      119.78     45.71 o 
 -11  12   2       27.84       48.65     50.66 o 
 -10  12   2      145.22      140.65     56.85 o 
  -9  12   2       55.23       64.04     39.25 o 
  -8  12   2       45.87       57.22     33.40 o 
  -7  12   2      261.12      248.71     50.62 o 
  -6  12   2      394.37      404.59     32.95 o 
  -5  12   2       89.17       77.35     35.93 o 
  -4  12   2     1377.04     1436.45     36.90 o 
  -3  12   2     1237.54     1214.17     78.43 o 
  -2  12   2       69.26       69.23     31.28 o 
  -1  12   2      287.58      354.30     36.44 o 
   0  12   2      110.10      125.93     33.23 o 
   1  12   2      680.15      644.61     37.67 o 
   2  12   2      365.23      365.76     41.25 o 
   3  12   2       89.86       94.69     43.06 o 
 -10  13   2       41.72       73.77     42.89 o 
  -9  13   2       60.52       67.17     40.69 o 
  -8  13   2       19.41       -0.35     32.44 o 
  -7  13   2      459.23      454.64     35.10 o 
  -6  13   2      170.72      179.12     37.65 o 
  -5  13   2      826.32      838.55     35.86 o 
  -4  13   2      221.34      268.54     32.17 o 
  -3  13   2      175.18      250.39     33.46 o 
  -2  13   2      539.05      560.83     34.68 o 
  -1  13   2      173.27      227.35     44.71 o 
   0  13   2       50.72       69.74     39.77 o 
   1  13   2       11.07       -1.62     47.44 o 
   2  13   2        6.78       32.01     42.25 o 
  -9  14   2        0.06       81.60     66.62 o 
  -8  14   2      254.91      259.84     48.72 o 
  -7  14   2      146.99      131.47     37.34 o 
  -6  14   2        1.46       49.24     32.66 o 
  -5  14   2       18.78       36.02     35.52 o 
  -4  14   2      417.94      469.64     33.95 o 
  -3  14   2      687.07      704.95     41.04 o 
  -2  14   2        1.96       63.35     49.55 o 
  -1  14   2      254.39      186.80     37.63 o 
   0  14   2       96.68      103.24     42.60 o 
  -7  15   2        6.58       74.95     61.22 o 
  -6  15   2       32.33       50.82     42.62 o 
  -5  15   2      155.13      175.14     42.52 o 
  -4  15   2        5.35       21.09     41.83 o 
  -3  15   2       63.48      107.61     37.49 o 
   3 -16   3      118.99      131.61     43.40 o 
   4 -16   3       32.97       16.64     47.79 o 
   5 -16   3        4.14        5.77     59.73 o 
  -1 -15   3      282.86      354.26    129.71 o 
   0 -15   3      124.27       37.91     49.58 o 
   1 -15   3        2.74       25.79     54.45 o 
   2 -15   3      420.77      371.47     49.05 o 
   3 -15   3       14.92       27.62     42.16 o 
   4 -15   3       46.63       98.05     45.34 o 
   5 -15   3       32.28      -46.87     79.13 o 
   6 -15   3       51.05       13.42     60.10 o 
   7 -15   3       51.86       47.02     41.80 o 
  -2 -14   3       47.49       69.61     37.92 o 
  -1 -14   3       10.77       42.01     40.13 o 
   0 -14   3      174.81      159.44     56.48 o 
   1 -14   3      345.06      278.51     80.63 o 
   2 -14   3       61.25      120.97     54.31 o 
   3 -14   3      179.06      254.27     44.16 o 
   4 -14   3      370.85      408.26     53.61 o 
   5 -14   3        5.97       31.40     36.78 o 
   6 -14   3      527.15      501.47     58.04 o 
   7 -14   3       73.26       85.62     55.71 o 
   8 -14   3        0.83       25.80    122.81 o 
   9 -14   3        6.70      -27.33     49.49 o 
  -4 -13   3        1.87       32.78     42.53 o 
  -3 -13   3      189.69      192.73     40.48 o 
  -2 -13   3     1558.44     1500.66     53.80 o 
  -1 -13   3      838.42      846.33     46.41 o 
   0 -13   3        6.20       31.95     42.31 o 
   1 -13   3      311.18      368.86     45.77 o 
   2 -13   3      630.45      662.07     37.97 o 
   3 -13   3      191.94      203.19     49.99 o 
   4 -13   3        3.48      -26.60     42.97 o 
   5 -13   3      870.85      964.15     43.00 o 
   6 -13   3      190.34      251.81     36.18 o 
   7 -13   3      109.26      168.33     44.73 o 
   8 -13   3       22.75      -30.47     45.02 o 
   9 -13   3      309.72      311.89     42.16 o 
  -5 -12   3      200.79      198.32     49.84 o 
  -4 -12   3      248.86      260.81     36.55 o 
  -3 -12   3      227.71      236.25     40.14 o 
  -2 -12   3      161.89      171.74     33.87 o 
  -1 -12   3      561.07      517.59     42.67 o 
   0 -12   3      488.16      576.41     72.20 o 
   1 -12   3       90.31      132.04     41.31 o 
   2 -12   3     1096.88     1077.24     37.19 o 
   3 -12   3      137.83      196.10     41.81 o 
   4 -12   3       27.30       47.99     38.97 o 
   5 -12   3        0.25       16.53     34.15 o 
   6 -12   3      405.88      384.45     42.08 o 
   7 -12   3       18.37       67.88     51.74 o 
   8 -12   3       15.82       42.36     38.30 o 
   9 -12   3      382.94      374.84     40.82 o 
  10 -12   3      124.53      155.88     93.17 o 
  -6 -11   3      309.37      335.12     49.93 o 
  -5 -11   3        7.61       27.91     35.54 o 
  -4 -11   3        5.68       19.76     39.59 o 
  -3 -11   3      336.79      351.98     30.48 o 
  -2 -11   3      169.51      172.45     31.99 o 
  -1 -11   3      265.78      222.37     34.81 o 
   0 -11   3      220.21      239.23     34.36 o 
   1 -11   3     1328.00     1276.06     37.31 o 
   2 -11   3      179.93      194.52     64.65 o 
   3 -11   3      117.11       72.04     46.41 o 
   4 -11   3       50.89       48.90     32.92 o 
   5 -11   3      174.69      227.14     34.39 o 
   6 -11   3      128.28      138.81     37.54 o 
   7 -11   3       81.94      112.43     39.53 o 
   8 -11   3      182.88      245.53     42.18 o 
   9 -11   3       15.07      -12.47     36.93 o 
  10 -11   3       73.13       86.12     56.96 o 
  11 -11   3       82.79       95.49     50.01 o 
  -7 -10   3      140.40      154.93     43.23 o 
  -6 -10   3      241.14      241.65     46.87 o 
  -5 -10   3      625.96      623.74     40.71 o 
  -4 -10   3      285.77      303.76     36.40 o 
  -3 -10   3      126.21      121.32     28.52 o 
  -2 -10   3     1001.79      986.80     63.64 o 
  -1 -10   3      525.42      576.45     48.71 o 
   0 -10   3      346.27      340.89     33.20 o 
   1 -10   3       11.78       43.31     43.75 o 
   2 -10   3       16.21      -20.93     32.05 o 
   3 -10   3      953.39      934.17     40.70 o 
   4 -10   3      151.35      151.51     49.86 o 
   5 -10   3        8.24       -7.06     36.86 o 
   6 -10   3      217.13      224.05     34.53 o 
   7 -10   3      737.16      787.66     42.53 o 
   8 -10   3      165.39      157.96     40.93 o 
   9 -10   3      473.02      520.10     75.57 o 
  10 -10   3       64.16      115.94     55.31 o 
  11 -10   3       63.49       80.59     48.72 o 
  -8  -9   3       44.93       40.52     59.99 o 
  -7  -9   3      128.33      152.79     46.34 o 
  -6  -9   3      140.70      131.10     39.90 o 
  -5  -9   3      350.07      368.70     33.63 o 
  -4  -9   3       47.43       87.41     40.26 o 
  -3  -9   3      337.18      351.42     28.87 o 
  -2  -9   3      791.80      862.41     37.47 o 
  -1  -9   3       62.10       99.46     36.46 o 
   0  -9   3     1655.03     1537.07     42.01 o 
   1  -9   3     2135.16     1986.11     43.51 o 
   2  -9   3      711.84      702.91     34.26 o 
   3  -9   3      444.24      415.99     37.91 o 
   4  -9   3     1617.12     1539.66     49.14 o 
   5  -9   3     1148.01     1126.19     92.74 o 
   6  -9   3       29.29       24.70     48.61 o 
   7  -9   3        1.57       34.57     33.76 o 
   8  -9   3      399.83      365.99     36.47 o 
   9  -9   3       21.16       47.25     41.18 o 
  10  -9   3        0.11       20.78     38.03 o 
  11  -9   3        0.88      -23.20     36.73 o 
  -9  -8   3      150.76      154.95     91.36 o 
  -8  -8   3      339.39      324.89     54.17 o 
  -7  -8   3       10.02       -4.66     43.74 o 
  -6  -8   3       64.77       51.75     32.72 o 
  -5  -8   3      218.04      245.60     41.12 o 
  -4  -8   3      412.49      404.04     32.08 o 
  -3  -8   3      591.04      593.47     28.55 o 
  -2  -8   3      771.01      773.87     42.06 o 
  -1  -8   3       55.50       60.45     36.23 o 
   0  -8   3      312.42      236.77     63.09 o 
   1  -8   3      261.73      253.42     36.33 o 
   2  -8   3     2835.53     2810.72     53.50 o 
   3  -8   3     4181.03     4015.34     51.72 o 
   4  -8   3       81.30       81.05     37.49 o 
   5  -8   3      283.21      311.96     31.79 o 
   6  -8   3      359.07      372.98     34.45 o 
   7  -8   3      654.38      657.35     50.67 o 
   8  -8   3      908.59      893.12     44.39 o 
   9  -8   3       63.45       78.24     40.43 o 
  10  -8   3     1733.48     1637.20     48.08 o 
  11  -8   3       94.20      111.72     40.62 o 
  -9  -7   3       81.21       95.54     59.60 o 
  -8  -7   3        0.95      -12.39     49.08 o 
  -7  -7   3       23.67       38.31     41.91 o 
  -6  -7   3        2.14       16.49     34.77 o 
  -5  -7   3      622.31      615.56     36.12 o 
  -4  -7   3      815.95      821.36     35.51 o 
  -3  -7   3     1527.76     1425.71     60.14 o 
  -2  -7   3        6.68       11.75     30.77 o 
  -1  -7   3        5.21      -10.61     31.75 o 
   0  -7   3       87.63       39.43     36.48 o 
   1  -7   3      458.93      378.24     39.38 o 
   2  -7   3      376.47      374.06     47.55 o 
   3  -7   3      459.85      417.26     39.46 o 
   4  -7   3     1332.54     1175.39     41.72 o 
   5  -7   3     1713.54     1707.65     58.13 o 
   6  -7   3      105.32       87.70     31.88 o 
   7  -7   3        2.28       28.47     36.90 o 
   8  -7   3      792.59      840.59     38.38 o 
   9  -7   3       14.16        2.61     63.06 o 
  10  -7   3      231.78      235.28     44.48 o 
  11  -7   3      105.92       73.77     41.37 o 
  12  -7   3      152.79      142.80     50.45 o 
 -10  -6   3       13.95       35.82     59.22 o 
  -9  -6   3       17.41       41.01     45.44 o 
  -8  -6   3       38.99       22.03     38.08 o 
  -7  -6   3        3.98      -17.79     54.22 o 
  -6  -6   3     1139.88     1147.58     54.73 o 
  -5  -6   3     1916.46     1914.99    106.49 o 
  -4  -6   3      783.06      797.60     39.34 o 
  -3  -6   3       26.73       36.85     29.97 o 
  -2  -6   3     3533.62     3636.51    151.22 o 
  -1  -6   3     5446.28     4981.30     80.38 o 
   0  -6   3      332.64      310.14     40.36 o 
   1  -6   3      135.93       85.22     34.64 o 
   2  -6   3     5547.61     5431.92    138.20 o 
   3  -6   3      497.36      505.80     41.70 o 
   4  -6   3        0.85       -9.57     38.15 o 
   5  -6   3      274.74      300.79     36.32 o 
   6  -6   3      671.12      670.56     38.54 o 
   7  -6   3       27.47       25.97     38.27 o 
   8  -6   3      415.67      415.83     40.50 o 
   9  -6   3       77.66       36.89     35.61 o 
  10  -6   3      905.11      904.99     45.90 o 
  11  -6   3      213.22      200.06     35.90 o 
  12  -6   3       93.86       83.88     37.95 o 
 -10  -5   3      376.13      348.03     58.98 o 
  -9  -5   3        0.33      -17.30     43.36 o 
  -8  -5   3      620.83      542.57     40.32 o 
  -7  -5   3     3285.72     3295.25     93.75 o 
  -6  -5   3     1879.03     1873.36     57.95 o 
  -5  -5   3       33.20       47.02     36.50 o 
  -4  -5   3      331.22      351.83     35.63 o 
  -3  -5   3      137.13      105.23     31.91 o 
  -2  -5   3     1135.01     1090.23     39.43 o 
  -1  -5   3      295.10      280.59     40.73 o 
   0  -5   3      647.83      530.19     41.25 o 
   1  -5   3      377.42      313.20     39.13 o 
   2  -5   3        0.36       36.37     39.82 o 
   3  -5   3     4117.35     4225.09     68.77 o 
   4  -5   3     1628.84     1594.93     47.02 o 
   5  -5   3       12.15       48.81     31.13 o 
   6  -5   3        0.13      -11.61     30.38 o 
   7  -5   3      211.97      197.40     39.75 o 
   8  -5   3      242.65      275.12     39.85 o 
   9  -5   3       23.46       75.46     44.18 o 
  10  -5   3       11.48       38.32     32.89 o 
  11  -5   3      156.98      152.27     39.66 o 
  12  -5   3       50.16       70.47     43.75 o 
 -11  -4   3       21.40       44.37     59.93 o 
 -10  -4   3       20.21       13.36     45.34 o 
  -9  -4   3      231.79      259.21     52.44 o 
  -8  -4   3      521.16      476.86     42.38 o 
  -7  -4   3      190.01      190.29     34.33 o 
  -6  -4   3      118.29      132.37     31.56 o 
  -5  -4   3      900.68      880.88     49.11 o 
  -4  -4   3      166.33      138.80     44.74 o 
  -3  -4   3      660.79      638.39     42.35 o 
  -2  -4   3      534.53      458.87     32.24 o 
  -1  -4   3     1901.81     1696.47     42.15 o 
   0  -4   3       43.07       28.13     38.07 o 
   1  -4   3        1.70       29.23     33.51 o 
   2  -4   3     1210.77     1107.77     40.21 o 
   3  -4   3     2073.21     2163.26     56.90 o 
   4  -4   3     4235.56     4566.10    118.29 o 
   5  -4   3      113.35       50.25     36.50 o 
   6  -4   3        3.22       -5.56     30.47 o 
   7  -4   3       40.26       60.72     42.50 o 
   8  -4   3       30.87       66.99     33.45 o 
   9  -4   3      774.85      777.06     31.22 o 
  10  -4   3      110.51      112.42     33.54 o 
  11  -4   3        0.00       -5.44     35.45 o 
  12  -4   3       38.79       13.29     87.12 o 
 -11  -3   3       21.11       22.71     57.47 o 
 -10  -3   3        4.12       33.37     54.67 o 
  -9  -3   3     1059.43      963.55     40.90 o 
  -8  -3   3      131.99      133.78     34.13 o 
  -7  -3   3     1120.33     1125.41     37.06 o 
  -6  -3   3     1702.30     1679.50     50.85 o 
  -5  -3   3    17090.67    18208.71    502.62 o 
  -4  -3   3      875.44      863.73     39.41 o 
  -3  -3   3     3200.76     3591.02    116.22 o 
  -2  -3   3     1305.05     1397.50     58.74 o 
  -1  -3   3     8777.92     8546.25    314.92 o 
   0  -3   3     1729.59     1690.72     56.71 o 
   1  -3   3     1979.20     1811.20     52.45 o 
   2  -3   3     3644.35     3892.54    130.43 o 
   3  -3   3     1385.63     1341.72     42.16 o 
   4  -3   3     7733.60     8172.93     87.77 o 
   5  -3   3     1374.69     1370.70     38.77 o 
   6  -3   3        5.18       11.47     61.25 o 
   7  -3   3       68.07      138.13     46.09 o 
   8  -3   3      843.30      878.40     43.34 o 
   9  -3   3        1.13       20.48     28.24 o 
  10  -3   3      381.14      380.01     34.98 o 
  11  -3   3      171.05      151.87     40.78 o 
 -12  -2   3       33.52       43.50     85.75 o 
 -11  -2   3       16.77       27.02     48.85 o 
 -10  -2   3        0.38       16.50     42.89 o 
  -9  -2   3     1023.27     1068.44     51.65 o 
  -8  -2   3      214.76      218.36     33.98 o 
  -7  -2   3       60.47       64.32     31.73 o 
  -6  -2   3     5360.94     5566.65    159.14 o 
  -5  -2   3       12.49       18.92     28.83 o 
  -4  -2   3     4830.40     4873.20    143.64 o 
  -3  -2   3     1986.13     2012.61     70.30 o 
  -2  -2   3     7778.71     7647.86    250.03 o 
  -1  -2   3     2111.64     2226.99     51.05 o 
   0  -2   3     1976.63     2124.69     41.84 o 
   1  -2   3       11.45        7.15     33.83 o 
   2  -2   3    28602.88    29390.43    551.82 o 
   3  -2   3     5670.17     5851.70     80.82 o 
   4  -2   3     5708.58     5875.26     66.12 o 
   5  -2   3      335.38      315.44     37.33 o 
   6  -2   3      148.25      171.38     67.84 o 
   7  -2   3      128.82      190.04     38.19 o 
   8  -2   3        9.49       21.19     33.96 o 
   9  -2   3       68.79      108.18     35.83 o 
  10  -2   3       51.03       86.61     37.68 o 
  11  -2   3       11.35       -9.56     38.81 o 
 -12  -1   3      100.97       75.18     51.79 o 
 -11  -1   3      171.51      169.63     45.24 o 
 -10  -1   3      349.81      346.50     43.45 o 
  -9  -1   3       23.76       31.83     39.31 o 
  -8  -1   3       11.32       24.83     37.15 o 
  -7  -1   3     1213.52     1165.80     34.40 o 
  -6  -1   3      215.85      224.08     28.92 o 
  -5  -1   3      598.07      620.29     38.89 o 
  -4  -1   3      105.82       81.20     38.19 o 
  -3  -1   3       17.81       31.78     36.50 o 
  -2  -1   3     8877.72     9310.45    309.86 o 
  -1  -1   3     5850.98     6258.81     70.91 o 
   0  -1   3       88.82       62.43     29.93 o 
   1  -1   3     1066.62     1084.54     34.93 o 
   2  -1   3     6564.16     7078.18    138.74 o 
   3  -1   3     3051.83     3180.82     65.30 o 
   4  -1   3     3173.40     3205.14     98.32 o 
   5  -1   3        3.53       31.13     30.99 o 
   6  -1   3      497.97      499.05     33.36 o 
   7  -1   3        4.81        2.42     30.59 o 
   8  -1   3      398.57      400.06     36.86 o 
   9  -1   3       18.90       12.09     38.72 o 
  10  -1   3        1.70       14.11     39.86 o 
  11  -1   3      200.55      193.34     47.67 o 
 -12   0   3       42.10       65.99     42.34 o 
 -11   0   3       13.07        4.41     44.65 o 
 -10   0   3      160.87      136.84     36.89 o 
  -9   0   3      474.24      498.05     41.51 o 
  -8   0   3       51.23       53.05     35.00 o 
  -7   0   3       49.79       46.81     31.32 o 
  -6   0   3     2767.90     2817.37     45.32 o 
  -5   0   3      268.68      274.19     37.26 o 
  -4   0   3      210.85      249.68     34.86 o 
  -3   0   3      708.06      700.25     44.64 o 
  -2   0   3    20642.40    21314.15    219.90 o 
  -1   0   3    12819.73    13183.13     88.98 o 
   0   0   3       20.61       20.49     31.90 o 
   1   0   3      692.28      605.62     34.66 o 
   2   0   3     1235.18     1076.20     39.56 o 
   3   0   3     1447.75     1462.90     41.97 o 
   4   0   3      205.58      178.50     32.94 o 
   5   0   3      394.11      383.20     29.61 o 
   6   0   3      530.61      543.95     32.81 o 
   7   0   3        4.20       21.48     29.47 o 
   8   0   3       24.57       49.84     61.66 o 
   9   0   3      590.45      602.67     43.35 o 
  10   0   3       83.97       98.86     55.42 o 
  11   0   3        5.13       29.20     48.13 o 
 -12   1   3       53.73       37.63     41.23 o 
 -11   1   3      265.62      278.31     44.46 o 
 -10   1   3       80.59       89.26     40.79 o 
  -9   1   3       42.97       28.33     39.03 o 
  -8   1   3     1059.08     1085.26     38.25 o 
  -7   1   3     3817.06     3874.56     51.98 o 
  -6   1   3      256.60      276.15     30.49 o 
  -5   1   3      407.67      434.21     33.82 o 
  -4   1   3      577.56      556.49     33.51 o 
  -3   1   3    11460.34    11073.69    280.49 o 
  -2   1   3     6245.88     6405.58     93.58 o 
  -1   1   3     8267.28     8283.69    108.85 o 
   0   1   3     1405.17     1392.31     40.66 o 
   1   1   3      381.61      383.20     31.32 o 
   2   1   3       33.79       38.85     26.99 o 
   3   1   3       31.40       64.15     36.22 o 
   4   1   3      120.95       94.03     34.04 o 
   5   1   3       73.48      126.05     43.00 o 
   6   1   3      412.26      442.56     39.56 o 
   7   1   3      223.75      278.96     47.83 o 
   8   1   3      371.98      328.50     41.62 o 
   9   1   3      112.01      105.34     52.56 o 
  10   1   3        3.24       35.89     45.51 o 
 -13   2   3      117.60       92.97     61.97 o 
 -12   2   3      103.48       75.66     46.81 o 
 -11   2   3       40.87       16.10     43.01 o 
 -10   2   3       75.86       90.39     40.54 o 
  -9   2   3      296.72      282.17     35.06 o 
  -8   2   3      268.64      270.02     33.05 o 
  -7   2   3      174.38      176.65     32.31 o 
  -6   2   3      746.24      694.85     32.10 o 
  -5   2   3     1369.92     1268.24     39.11 o 
  -4   2   3      128.12      138.46     33.76 o 
  -3   2   3       11.19       -0.84     31.53 o 
  -2   2   3     1180.92     1261.55     33.81 o 
  -1   2   3     4196.93     3869.69     45.34 o 
   0   2   3      726.49      763.85     29.39 o 
   1   2   3      502.01      412.28     30.71 o 
   2   2   3       88.46       67.03     32.00 o 
   3   2   3     2942.61     3069.52     60.00 o 
   4   2   3     1080.55     1038.45     36.14 o 
   5   2   3     2489.68     2566.83     47.94 o 
   6   2   3     1370.43     1319.67     43.95 o 
   7   2   3      136.76      125.85     39.86 o 
   8   2   3      366.69      358.34     37.11 o 
   9   2   3      412.91      388.12     46.04 o 
  10   2   3       72.48       62.07     48.60 o 
 -13   3   3       76.29       73.95     49.46 o 
 -12   3   3      169.87      202.59     40.10 o 
 -11   3   3        3.69        9.22     36.92 o 
 -10   3   3      137.26      116.08     40.75 o 
  -9   3   3      342.81      357.13     34.62 o 
  -8   3   3     4219.89     4233.09     66.02 o 
  -7   3   3      296.93      232.40     32.89 o 
  -6   3   3     1732.69     1856.07     50.85 o 
  -5   3   3       53.05       98.10     31.53 o 
  -4   3   3     1813.85     1668.78     50.72 o 
  -3   3   3       90.10      130.40     25.48 o 
  -2   3   3        1.22       15.15     28.93 o 
  -1   3   3     1860.09     1740.48     33.24 o 
   0   3   3     5630.21     5296.12     47.15 o 
   1   3   3      433.77      457.71     33.44 o 
   2   3   3      671.48      669.55     34.52 o 
   3   3   3     3985.15     4038.42     61.45 o 
   4   3   3      441.39      433.25     36.24 o 
   5   3   3      108.67      110.00     33.20 o 
   6   3   3      359.35      384.11     41.00 o 
   7   3   3       50.38       60.55     34.66 o 
   8   3   3       10.17        6.65     37.28 o 
   9   3   3      160.45      140.18     38.92 o 
  10   3   3      150.96      108.06     60.94 o 
 -13   4   3       73.26       59.81     43.28 o 
 -12   4   3      135.07      137.55     46.01 o 
 -11   4   3       31.92       37.05     42.60 o 
 -10   4   3      488.60      517.63     36.90 o 
  -9   4   3        8.90       26.84     33.11 o 
  -8   4   3      265.63      308.91     32.86 o 
  -7   4   3     1777.81     1789.57     38.92 o 
  -6   4   3     6148.23     6326.13     96.35 o 
  -5   4   3      679.34      630.59     30.82 o 
  -4   4   3       96.34      105.76     40.00 o 
  -3   4   3      383.72      416.91     31.62 o 
  -2   4   3     2310.81     2143.04     39.84 o 
  -1   4   3       95.28       75.08     30.22 o 
   0   4   3        3.49        3.29     28.91 o 
   1   4   3     5456.83     5500.39     98.49 o 
   2   4   3      898.27      881.13     35.31 o 
   3   4   3      206.02      214.91     29.38 o 
   4   4   3     1450.85     1495.32     38.10 o 
   5   4   3      416.49      391.53     39.37 o 
   6   4   3      263.95      318.41     39.95 o 
   7   4   3        5.30       14.01     41.14 o 
   8   4   3       37.08       65.87     43.52 o 
   9   4   3        1.36       63.83     46.48 o 
 -13   5   3       23.41       37.71     41.99 o 
 -12   5   3      632.39      604.90     41.56 o 
 -11   5   3      266.19      293.33     43.66 o 
 -10   5   3       22.89       64.95     40.31 o 
  -9   5   3        2.35      -17.67     33.82 o 
  -8   5   3     1095.27     1043.46     36.27 o 
  -7   5   3      871.68      837.52     32.18 o 
  -6   5   3       11.27       14.89     27.03 o 
  -5   5   3     2301.87     2267.09     75.42 o 
  -4   5   3      128.25       56.54     29.04 o 
  -3   5   3      121.48       54.21     30.68 o 
  -2   5   3     1030.53     1072.48     39.73 o 
  -1   5   3     7179.02     7192.59    107.70 o 
   0   5   3      231.63      215.93     31.19 o 
   1   5   3      157.70      142.69     32.77 o 
   2   5   3     3134.09     3286.74     63.19 o 
   3   5   3     2663.62     2641.28     50.65 o 
   4   5   3      225.59      256.11     33.48 o 
   5   5   3      242.88      233.40     48.03 o 
   6   5   3      777.71      751.75     50.67 o 
   7   5   3       11.80       -4.06     37.52 o 
   8   5   3       74.40       92.13     46.62 o 
   9   5   3        8.47       33.52     49.24 o 
 -13   6   3       16.29       24.28     49.34 o 
 -12   6   3       31.57       35.29     45.60 o 
 -11   6   3        9.87      -11.34     42.97 o 
 -10   6   3      420.33      410.75     37.20 o 
  -9   6   3      488.37      567.38     36.58 o 
  -8   6   3      374.35      388.08     34.58 o 
  -7   6   3       55.97       79.17     25.58 o 
  -6   6   3      362.45      221.83    102.75 o 
  -5   6   3       72.81       92.14     36.39 o 
  -4   6   3       72.02       22.20     31.54 o 
  -3   6   3      702.33      612.10     28.59 o 
  -2   6   3     4224.92     4017.77     88.18 o 
  -1   6   3      131.11      168.94     32.59 o 
   0   6   3      193.20      186.38     32.54 o 
   1   6   3      308.90      269.11     29.66 o 
   2   6   3       25.25       48.87     31.59 o 
   3   6   3      321.84      311.35     30.29 o 
   4   6   3       32.23       79.93     49.89 o 
   5   6   3       37.05       59.20     34.34 o 
   6   6   3      139.02      207.65     41.88 o 
   7   6   3       93.83       93.60     45.91 o 
   8   6   3       70.64       65.36     41.34 o 
 -13   7   3      151.27       81.14     43.28 o 
 -12   7   3      516.35      479.83     42.38 o 
 -11   7   3       31.62       23.33     37.84 o 
 -10   7   3      333.32      326.31     37.43 o 
  -9   7   3       42.09       61.06     39.75 o 
  -8   7   3        8.22       17.05     27.53 o 
  -7   7   3       27.17        3.32     32.61 o 
  -6   7   3      548.32      556.60     39.48 o 
  -5   7   3      983.94      979.44     34.10 o 
  -4   7   3      531.47      514.39     32.23 o 
  -3   7   3     2171.55     2146.84     38.21 o 
  -2   7   3      542.37      589.46     30.50 o 
  -1   7   3      458.90      392.73     33.01 o 
   0   7   3     1950.82     1937.74     48.68 o 
   1   7   3       20.70       52.88     31.46 o 
   2   7   3      318.10      323.28     33.32 o 
   3   7   3       28.38       27.37     33.38 o 
   4   7   3        7.75      -21.88     47.33 o 
   5   7   3      579.54      535.14     37.97 o 
   6   7   3      469.28      520.12     38.84 o 
   7   7   3      212.67      180.86     47.64 o 
 -12   8   3        0.78       28.10     40.76 o 
 -11   8   3      558.86      561.48     35.72 o 
 -10   8   3      839.69      868.01     42.91 o 
  -9   8   3     1644.69     1716.87     40.39 o 
  -8   8   3       11.72        5.23     27.36 o 
  -7   8   3     1088.83     1120.99     49.89 o 
  -6   8   3      570.71      494.17     37.69 o 
  -5   8   3      501.30      486.22     30.22 o 
  -4   8   3      327.37      332.67     33.99 o 
  -3   8   3     1672.65     1578.77     76.51 o 
  -2   8   3      222.31      204.25     25.84 o 
  -1   8   3      319.46      345.63     33.25 o 
   0   8   3      831.01      811.24     32.15 o 
   1   8   3      892.53      802.04     31.64 o 
   2   8   3      243.90      250.13     34.43 o 
   3   8   3      168.91      140.30     30.45 o 
   4   8   3      203.79      215.61     42.43 o 
   5   8   3      315.64      366.51     40.07 o 
   6   8   3       35.08       63.38     46.54 o 
   7   8   3       44.19       41.15     50.65 o 
 -12   9   3       13.07       17.75     36.40 o 
 -11   9   3      277.90      244.58     33.01 o 
 -10   9   3      421.23      370.59    110.37 o 
  -9   9   3      113.60      123.31     82.55 o 
  -8   9   3      151.52      179.42     34.95 o 
  -7   9   3      186.09      167.40     30.80 o 
  -6   9   3      410.82      418.94     28.01 o 
  -5   9   3     2124.68     2101.77     38.80 o 
  -4   9   3     1023.42     1062.36     39.39 o 
  -3   9   3        0.42       28.08     32.49 o 
  -2   9   3       58.65       69.49     26.14 o 
  -1   9   3      658.65      655.34     31.61 o 
   0   9   3       96.10       85.94     33.31 o 
   1   9   3      206.29      218.48     30.66 o 
   2   9   3      936.58      964.02     37.12 o 
   3   9   3        5.67        0.84     35.88 o 
   4   9   3       78.93       74.50     32.68 o 
   5   9   3       47.47       48.40     56.88 o 
   6   9   3      711.85      722.69     63.90 o 
 -12  10   3        1.70       11.20     34.83 o 
 -11  10   3       24.89       79.69     36.29 o 
 -10  10   3      155.08      202.65     54.78 o 
  -9  10   3       74.43       69.07     41.63 o 
  -8  10   3      243.72      287.09     41.51 o 
  -7  10   3      901.33     1019.21     38.08 o 
  -6  10   3     1217.79     1139.80     36.89 o 
  -5  10   3        2.10        0.31     29.89 o 
  -4  10   3      598.25      617.74     29.07 o 
  -3  10   3      492.90      570.67     31.25 o 
  -2  10   3       46.80       68.77     33.04 o 
  -1  10   3     1739.29     1708.48     35.25 o 
   0  10   3     1733.11     1764.92     35.95 o 
   1  10   3      102.85       83.37     62.50 o 
   2  10   3       28.32       55.38     35.87 o 
   3  10   3       43.70       23.02     34.59 o 
   4  10   3      405.18      440.51     36.20 o 
   5  10   3       27.93       33.47     42.77 o 
 -11  11   3      242.37      245.25     60.35 o 
 -10  11   3        0.28       57.59     45.26 o 
  -9  11   3       35.94       28.32     34.11 o 
  -8  11   3      137.68      159.54     43.25 o 
  -7  11   3       19.99       59.00     34.92 o 
  -6  11   3      183.06      223.61     40.60 o 
  -5  11   3        9.40       27.88     30.37 o 
  -4  11   3      245.57      297.28     31.16 o 
  -3  11   3      688.43      707.70     35.69 o 
  -2  11   3       98.20      167.51     31.02 o 
  -1  11   3        9.20       30.51     50.77 o 
   0  11   3       88.24       82.59     36.00 o 
   1  11   3      331.82      210.84    126.61 o 
   2  11   3     1090.65     1214.72     70.52 o 
   3  11   3       15.15       20.37     47.48 o 
   4  11   3       63.83       58.63     49.13 o 
 -11  12   3        0.69      -17.22     87.43 o 
 -10  12   3       61.78      101.47     42.00 o 
  -9  12   3       46.37       70.99     34.94 o 
  -8  12   3        2.77       37.85     33.07 o 
  -7  12   3      370.75      317.04     34.23 o 
  -6  12   3       32.95       65.25     32.60 o 
  -5  12   3        3.72        4.95     31.52 o 
  -4  12   3      269.40      275.64     37.18 o 
  -3  12   3      679.08      698.23     33.62 o 
  -2  12   3      517.63      495.48     36.90 o 
  -1  12   3       24.29       36.43     32.58 o 
   0  12   3      953.91      918.05     43.55 o 
   1  12   3      162.76      194.89     35.74 o 
   2  12   3      261.92      228.30     35.09 o 
   3  12   3      140.70       75.64     53.20 o 
 -10  13   3        3.20       58.37     42.84 o 
  -9  13   3       61.56      111.89     47.02 o 
  -8  13   3       16.22       17.88     39.86 o 
  -7  13   3       98.62      138.24     49.54 o 
  -6  13   3      445.93      461.02     35.68 o 
  -5  13   3      528.43      502.29     35.24 o 
  -4  13   3      425.81      500.82     48.74 o 
  -3  13   3      123.83      133.92     38.46 o 
  -2  13   3      587.24      621.10     45.05 o 
  -1  13   3      602.24      571.04     40.48 o 
   0  13   3        0.28      -24.02     36.22 o 
   1  13   3       78.28       81.15     37.44 o 
  -8  14   3       14.29       28.53     41.46 o 
  -7  14   3      283.10      304.34     34.73 o 
  -6  14   3       85.10      102.25     33.83 o 
  -5  14   3        1.40       32.80     36.77 o 
  -4  14   3      161.49      172.77     33.25 o 
  -3  14   3      546.25      504.13     37.47 o 
  -2  14   3       10.27       34.01     39.85 o 
  -1  14   3       48.49       69.22     38.68 o 
   2 -16   4        4.39       11.27     50.02 o 
   3 -16   4      165.24      167.47     61.30 o 
   4 -16   4      126.29      152.83     60.71 o 
  -1 -15   4      168.29      183.37     43.74 o 
   0 -15   4       10.22       40.63     42.29 o 
   1 -15   4      564.32      531.40     49.48 o 
   2 -15   4      384.67      424.89     47.94 o 
   3 -15   4      179.64      226.84     57.20 o 
   4 -15   4       11.99        4.43     79.82 o 
   5 -15   4       90.43       87.84     39.36 o 
   6 -15   4      179.18      257.44     57.78 o 
   7 -15   4       89.02      100.55     40.68 o 
  -3 -14   4      682.48      654.41     40.79 o 
  -2 -14   4       53.58       22.53     41.68 o 
  -1 -14   4      944.05      919.59     70.75 o 
   0 -14   4     1340.98     1309.57     44.24 o 
   1 -14   4      305.12      295.14     38.63 o 
   2 -14   4       11.11       27.00     37.57 o 
   3 -14   4       54.99       43.50     73.95 o 
   4 -14   4       92.90       79.92     53.58 o 
   5 -14   4      127.67      135.87     43.52 o 
   6 -14   4       88.42      106.78     38.36 o 
   7 -14   4       89.64       98.34     47.75 o 
   8 -14   4       53.71       39.76     47.18 o 
  -4 -13   4       19.71       36.74     37.78 o 
  -3 -13   4       76.45       42.41     32.90 o 
  -2 -13   4      241.97      290.98     35.11 o 
  -1 -13   4       51.16       43.61     37.00 o 
   0 -13   4      247.97      246.40     37.63 o 
   1 -13   4      200.99      226.97     36.93 o 
   2 -13   4      216.37      250.62     51.98 o 
   3 -13   4      242.64      274.52     59.29 o 
   4 -13   4      313.44      300.28     50.30 o 
   5 -13   4      565.16      593.43     37.13 o 
   6 -13   4      123.95      150.54     42.71 o 
   7 -13   4        3.53       -4.90     37.51 o 
   8 -13   4       91.50      187.98     45.66 o 
   9 -13   4       53.10        7.78     48.24 o 
  -5 -12   4       59.35       92.04     48.62 o 
  -4 -12   4      246.38      259.70     33.42 o 
  -3 -12   4      117.60       75.89     43.96 o 
  -2 -12   4       57.31       64.19     32.23 o 
  -1 -12   4      133.22      165.47     41.79 o 
   0 -12   4     1234.54     1168.57     44.58 o 
   1 -12   4      941.71      904.74     42.77 o 
   2 -12   4      434.62      429.75     69.96 o 
   3 -12   4      195.45      232.49     39.15 o 
   4 -12   4      397.27      432.66     46.68 o 
   5 -12   4      172.24      147.69     39.76 o 
   6 -12   4      188.27      206.95     41.38 o 
   7 -12   4      171.93      218.66     48.11 o 
   8 -12   4        1.04       25.28     44.98 o 
   9 -12   4       12.27       55.57     47.21 o 
  10 -12   4       47.94       77.95     41.13 o 
  -6 -11   4      195.20      264.18     48.66 o 
  -5 -11   4       49.47       48.41     32.23 o 
  -4 -11   4      131.20      115.07     30.69 o 
  -3 -11   4       10.02       16.39     35.79 o 
  -2 -11   4      341.34      396.95     35.76 o 
  -1 -11   4       67.63       96.60     40.68 o 
   0 -11   4       36.63       42.13     55.95 o 
   1 -11   4      465.76      516.28     51.11 o 
   2 -11   4      240.58      238.92     37.80 o 
   3 -11   4      455.65      442.76     43.78 o 
   4 -11   4       50.68       49.15     33.24 o 
   5 -11   4      189.82      198.32     47.75 o 
   6 -11   4      423.19      437.40     48.43 o 
   7 -11   4      148.49      123.03     36.31 o 
   8 -11   4      352.79      335.58     37.40 o 
   9 -11   4      289.78      260.58     46.48 o 
  10 -11   4       67.21       52.03     46.67 o 
  -7 -10   4      385.39      374.20     64.47 o 
  -6 -10   4        2.09       18.05     39.29 o 
  -5 -10   4       24.24       61.90     37.06 o 
  -4 -10   4      648.24      724.17     53.02 o 
  -3 -10   4      222.51      208.99     34.30 o 
  -2 -10   4      310.63      290.24     28.34 o 
  -1 -10   4      258.04      242.78     34.85 o 
   0 -10   4     1473.69     1476.71     54.36 o 
   1 -10   4       11.54       51.06     37.32 o 
   2 -10   4     1309.22     1237.75    124.22 o 
   3 -10   4     2127.68     2078.25     45.10 o 
   4 -10   4     1391.18     1442.51     73.20 o 
   5 -10   4      201.13      202.62     33.31 o 
   6 -10   4       97.48      108.13     68.58 o 
   7 -10   4     1121.10     1055.91     69.64 o 
   8 -10   4      338.83      355.84     48.05 o 
   9 -10   4      273.95      324.55     45.89 o 
  10 -10   4        3.66       44.49     45.90 o 
  11 -10   4      210.30      191.36     61.50 o 
  -8  -9   4        4.50        6.49     43.33 o 
  -7  -9   4       39.20       45.05     35.54 o 
  -6  -9   4      866.00      877.11     46.31 o 
  -5  -9   4      130.91      138.01     36.15 o 
  -4  -9   4      283.93      287.43     35.54 o 
  -3  -9   4        2.72        6.15     29.72 o 
  -2  -9   4      223.30      223.63     33.55 o 
  -1  -9   4       23.47       56.33     38.72 o 
   0  -9   4      169.52      176.73     37.01 o 
   1  -9   4      595.26      557.58     62.50 o 
   2  -9   4     1873.73     1828.13     43.74 o 
   3  -9   4     1348.25     1387.01     36.67 o 
   4  -9   4     2606.66     2634.65    138.20 o 
   5  -9   4      214.66      257.37     38.03 o 
   6  -9   4     1658.34     1673.57     44.25 o 
   7  -9   4      174.81      185.78     40.94 o 
   8  -9   4      378.21      386.00     51.27 o 
   9  -9   4       11.25       34.76     37.02 o 
  10  -9   4       29.39       31.17     45.35 o 
  11  -9   4        9.60        9.31     48.67 o 
  -9  -8   4       43.68       46.61     46.46 o 
  -8  -8   4       59.02       76.44     49.13 o 
  -7  -8   4       13.58       29.18     37.42 o 
  -6  -8   4      455.84      444.20     38.21 o 
  -5  -8   4       19.99        1.97     34.53 o 
  -4  -8   4     1510.23     1522.78     70.02 o 
  -3  -8   4      929.65      912.59     54.67 o 
  -2  -8   4      165.06      149.53     28.35 o 
  -1  -8   4     2957.00     2708.85     63.47 o 
   0  -8   4      745.59      692.68     38.78 o 
   1  -8   4      112.04      146.76     30.61 o 
   2  -8   4      208.83      196.42     43.15 o 
   3  -8   4     1396.49     1443.70     37.82 o 
   4  -8   4      273.25      254.60     32.54 o 
   5  -8   4       91.66      108.96     36.13 o 
   6  -8   4      151.46      117.71     37.23 o 
   7  -8   4       13.55        3.60     34.11 o 
   8  -8   4     1168.20     1136.24     43.93 o 
   9  -8   4      524.75      478.47     37.29 o 
  10  -8   4       41.60       36.92     38.18 o 
  11  -8   4      116.06      132.87     47.47 o 
  -9  -7   4      240.74      236.68     51.38 o 
  -8  -7   4        4.12       14.04     39.91 o 
  -7  -7   4       79.08       90.31     37.05 o 
  -6  -7   4       21.42       11.03     31.45 o 
  -5  -7   4     2207.59     2234.06    102.58 o 
  -4  -7   4      181.94      188.58     32.30 o 
  -3  -7   4     1074.54     1055.73     70.61 o 
  -2  -7   4       27.90        1.07     24.67 o 
  -1  -7   4       32.64       65.10     28.45 o 
   0  -7   4     1202.46     1233.48     37.71 o 
   1  -7   4     3872.20     3727.00     86.18 o 
   2  -7   4      699.31      600.81     69.08 o 
   3  -7   4        6.52       10.78     36.61 o 
   4  -7   4       42.15       29.45     31.72 o 
   5  -7   4      596.62      530.77     37.68 o 
   6  -7   4      731.90      748.34     38.84 o 
   7  -7   4      757.52      761.94     35.10 o 
   8  -7   4      258.39      228.01     49.82 o 
   9  -7   4      690.86      650.79     43.73 o 
  10  -7   4        0.32      -35.27     38.44 o 
  11  -7   4      197.33      235.69     42.10 o 
 -10  -6   4       67.23       47.09     59.17 o 
  -9  -6   4       88.24       71.66     45.92 o 
  -8  -6   4       20.42       38.42     42.06 o 
  -7  -6   4      322.32      293.04     41.88 o 
  -6  -6   4      362.70      341.36     40.35 o 
  -5  -6   4     1187.97     1215.64     46.03 o 
  -4  -6   4      186.97      171.04     30.95 o 
  -3  -6   4       22.54        8.91     26.40 o 
  -2  -6   4     4977.28     5027.34    226.06 o 
  -1  -6   4      861.19      754.95     59.06 o 
   0  -6   4      471.06      444.28     47.26 o 
   1  -6   4     2495.27     2436.67     52.16 o 
   2  -6   4        3.49        9.95     34.57 o 
   3  -6   4      181.04      340.79     48.01 o 
   4  -6   4       22.93       70.88     36.58 o 
   5  -6   4      347.12      326.43     37.39 o 
   6  -6   4     1304.23     1303.41     37.16 o 
   7  -6   4        2.55       19.84     37.59 o 
   8  -6   4      460.50      451.57     36.61 o 
   9  -6   4      123.45      146.75     40.76 o 
  10  -6   4       53.17      121.71     53.55 o 
  11  -6   4       56.22       75.74     46.21 o 
 -10  -5   4       24.89       89.68     79.01 o 
  -9  -5   4       19.32       42.94     58.50 o 
  -8  -5   4       38.36       62.87     40.87 o 
  -7  -5   4        1.26        8.86     40.69 o 
  -6  -5   4     1798.02     1779.87     88.92 o 
  -5  -5   4       42.00       32.79     26.09 o 
  -4  -5   4     1110.71     1173.49     53.67 o 
  -3  -5   4     3735.69     3873.72    179.00 o 
  -2  -5   4     2764.62     2678.99    152.43 o 
  -1  -5   4      771.10      784.63     34.27 o 
   0  -5   4        3.34        1.80     38.33 o 
   1  -5   4     2288.59     2177.46     50.38 o 
   2  -5   4      774.57      780.83     53.78 o 
   3  -5   4      104.62      146.25     35.25 o 
   4  -5   4      245.11      237.18     33.09 o 
   5  -5   4     1039.09     1084.62     36.40 o 
   6  -5   4      639.88      632.13     39.03 o 
   7  -5   4      787.73      737.94     40.26 o 
   8  -5   4     2619.90     2644.12     43.59 o 
   9  -5   4      271.67      279.31     35.23 o 
  10  -5   4       67.62       65.35     34.40 o 
  11  -5   4       45.63       30.04     40.56 o 
 -11  -4   4      270.10      218.98     61.25 o 
 -10  -4   4      155.72      112.11     55.21 o 
  -9  -4   4       38.77       63.28     41.71 o 
  -8  -4   4     9124.43     8660.58    195.00 o 
  -7  -4   4      782.19      836.15     34.18 o 
  -6  -4   4      231.97      235.37     33.77 o 
  -5  -4   4      303.09      324.47     28.86 o 
  -4  -4   4     1123.81     1078.73     33.05 o 
  -3  -4   4      101.97       99.66     30.00 o 
  -2  -4   4      474.43      382.29     32.26 o 
  -1  -4   4      175.80      214.11     29.78 o 
   0  -4   4     5179.42     5054.36    126.83 o 
   1  -4   4      735.11      752.63     42.98 o 
   2  -4   4     7083.46     7115.46    202.35 o 
   3  -4   4     5947.46     6122.47     82.59 o 
   4  -4   4     5322.25     5334.61    164.63 o 
   5  -4   4     1336.75     1490.94     42.06 o 
   6  -4   4      290.70      264.77     31.73 o 
   7  -4   4      714.70      758.78     36.20 o 
   8  -4   4      158.97      167.34     38.96 o 
   9  -4   4       65.62      134.77     50.54 o 
  10  -4   4       45.10       62.33     44.12 o 
  11  -4   4        0.53       25.56     40.14 o 
 -11  -3   4        4.58       25.35     49.62 o 
 -10  -3   4      748.67      702.58     49.56 o 
  -9  -3   4      256.63      246.13     36.93 o 
  -8  -3   4       21.76       32.80     33.84 o 
  -7  -3   4      870.05      847.97     34.27 o 
  -6  -3   4      619.19      631.52     38.69 o 
  -5  -3   4     1726.67     2035.63     72.16 o 
  -4  -3   4      110.39      151.48     29.53 o 
  -3  -3   4      818.35      850.59     31.73 o 
  -2  -3   4      205.79      144.91     28.66 o 
  -1  -3   4       87.60       61.14     25.75 o 
   0  -3   4      126.37      107.35     27.35 o 
   1  -3   4     1589.22     1856.75     38.04 o 
   2  -3   4     5400.50     5749.52    173.77 o 
   3  -3   4      608.99      611.84     44.62 o 
   4  -3   4    10389.45    10780.65    104.59 o 
   5  -3   4      386.09      373.24     32.54 o 
   6  -3   4      215.04      226.56     44.13 o 
   7  -3   4       10.94       23.17     39.38 o 
   8  -3   4      300.04      330.65     34.81 o 
   9  -3   4       58.22       45.17     36.00 o 
  10  -3   4      153.37      116.64     35.74 o 
  11  -3   4       17.13       20.29     38.63 o 
 -12  -2   4      328.72      270.44     53.87 o 
 -11  -2   4      118.97       98.60     45.99 o 
 -10  -2   4       42.78       36.03     45.73 o 
  -9  -2   4       14.61       23.12     35.13 o 
  -8  -2   4      143.21      172.70     34.34 o 
  -7  -2   4      156.95      146.37     31.03 o 
  -6  -2   4     2423.43     2552.54     70.67 o 
  -5  -2   4       83.58       76.54     29.74 o 
  -4  -2   4     7924.24     8281.39    197.57 o 
  -3  -2   4      143.16      149.10     27.43 o 
  -2  -2   4       18.22       33.21     25.86 o 
  -1  -2   4       84.40       51.39     29.46 o 
   0  -2   4     3598.48     3574.05     43.82 o 
   1  -2   4     1979.14     2007.48     41.09 o 
   2  -2   4     1674.02     1739.18     40.37 o 
   3  -2   4     3703.78     3734.90     56.01 o 
   4  -2   4      126.76      130.75     30.33 o 
   5  -2   4     3617.80     3785.24     47.30 o 
   6  -2   4       89.70      103.57     36.11 o 
   7  -2   4     1240.10     1264.51     34.23 o 
   8  -2   4        1.31       -8.28     31.43 o 
   9  -2   4       21.25       48.76     32.28 o 
  10  -2   4       25.38       -5.58     40.17 o 
  11  -2   4      260.72      227.33     39.11 o 
 -12  -1   4        3.92       15.09     51.18 o 
 -11  -1   4      130.17      141.22     45.27 o 
 -10  -1   4      217.03      206.74     47.78 o 
  -9  -1   4      170.08      164.68     31.48 o 
  -8  -1   4        1.46       18.22     31.02 o 
  -7  -1   4      176.66      180.32     31.13 o 
  -6  -1   4     1319.49     1296.31     42.41 o 
  -5  -1   4     1511.61     1632.30     53.48 o 
  -4  -1   4     1409.62     1471.07     47.19 o 
  -3  -1   4     3968.39     3958.96    246.82 o 
  -2  -1   4        5.69       -3.53     26.68 o 
  -1  -1   4     3730.86     3730.71     46.11 o 
   0  -1   4      209.94      241.00     27.70 o 
   1  -1   4      437.83      415.33     26.90 o 
   2  -1   4      426.95      477.57     36.22 o 
   3  -1   4     7176.62     7654.51    192.98 o 
   4  -1   4      279.39      271.07     33.70 o 
   5  -1   4      700.61      734.20     33.53 o 
   6  -1   4      195.97      206.42     37.01 o 
   7  -1   4      154.85      158.07     31.83 o 
   8  -1   4       20.64       12.65     28.98 o 
   9  -1   4      472.11      488.72     38.74 o 
  10  -1   4       10.54       17.35     54.83 o 
  11  -1   4       68.68       87.95     59.50 o 
 -12   0   4       37.84       28.61     53.18 o 
 -11   0   4        6.18       10.33     42.98 o 
 -10   0   4       15.91       26.39     43.18 o 
  -9   0   4      355.94      347.55     35.79 o 
  -8   0   4      131.73      120.42     35.29 o 
  -7   0   4       14.33       17.37     26.63 o 
  -6   0   4     1289.93     1283.43     34.76 o 
  -5   0   4     2268.73     2293.45     45.47 o 
  -4   0   4      177.62      130.30     33.31 o 
  -3   0   4     3019.02     3259.12     53.09 o 
  -2   0   4     4420.10     4822.65     73.93 o 
  -1   0   4     6234.60     6148.80     56.02 o 
   0   0   4       29.22       56.74     30.74 o 
   1   0   4     6065.05     6408.63     50.25 o 
   2   0   4     4494.56     4576.94     47.42 o 
   3   0   4     7420.64     7753.60     62.60 o 
   4   0   4       14.12       28.97     31.48 o 
   5   0   4      500.49      480.15     29.72 o 
   6   0   4     1095.67     1084.44     34.87 o 
   7   0   4      222.43      231.10     35.80 o 
   8   0   4      104.89       90.11     40.27 o 
   9   0   4       34.97       38.63     37.39 o 
  10   0   4      112.24      110.47     40.33 o 
 -12   1   4        1.23      -15.08     42.08 o 
 -11   1   4       11.11       30.38     39.14 o 
 -10   1   4       59.97       62.89     40.81 o 
  -9   1   4       21.40       15.57     41.68 o 
  -8   1   4      182.11      187.42     30.29 o 
  -7   1   4     2483.82     2411.87     41.44 o 
  -6   1   4     1456.81     1457.70     41.43 o 
  -5   1   4      522.71      466.82     34.00 o 
  -4   1   4     4819.83     4495.69     49.35 o 
  -3   1   4    15316.05    15493.46    214.01 o 
  -2   1   4    13151.15    13314.59     72.14 o 
  -1   1   4        5.06       17.05     25.41 o 
   0   1   4     3098.78     2867.72     41.07 o 
   1   1   4      574.11      519.01     27.85 o 
   2   1   4       17.48       17.28     31.13 o 
   3   1   4      781.12      737.77     45.06 o 
   4   1   4      258.56      263.44     32.65 o 
   5   1   4        1.53       -6.89     33.82 o 
   6   1   4      569.47      538.37     82.00 o 
   7   1   4      515.01      556.84     35.92 o 
   8   1   4      562.41      508.69     37.86 o 
   9   1   4       97.35       85.46     43.76 o 
  10   1   4        5.83       18.23     47.56 o 
 -13   2   4        9.35       -3.47     43.54 o 
 -12   2   4       97.97       90.13     39.39 o 
 -11   2   4       20.57        2.47     45.95 o 
 -10   2   4      181.99      204.97     37.57 o 
  -9   2   4     1209.73     1173.41     40.07 o 
  -8   2   4     1630.40     1672.41     45.94 o 
  -7   2   4      647.38      656.30     30.58 o 
  -6   2   4      751.06      691.55     32.55 o 
  -5   2   4     1168.50     1182.27     47.70 o 
  -4   2   4      759.37      743.25     29.64 o 
  -3   2   4      701.96      742.27     33.06 o 
  -2   2   4      434.90      520.09     27.22 o 
  -1   2   4      121.81       83.87     26.42 o 
   0   2   4     1268.91     1429.82     31.77 o 
   1   2   4       13.45       23.57     26.70 o 
   2   2   4      768.26      718.52     34.06 o 
   3   2   4      412.58      370.07     27.77 o 
   4   2   4      616.01      649.82     34.13 o 
   5   2   4      109.85      104.68     48.02 o 
   6   2   4       18.58       70.32     58.94 o 
   7   2   4       39.56       31.08     35.43 o 
   8   2   4       92.64       97.91     47.90 o 
   9   2   4       83.75       67.91     39.43 o 
  10   2   4       76.82       37.30     49.90 o 
 -13   3   4        1.80       -1.56     42.93 o 
 -12   3   4       43.12       38.37     39.70 o 
 -11   3   4        3.32       37.09     42.95 o 
 -10   3   4       86.03       90.37     40.47 o 
  -9   3   4       17.28       22.28     40.99 o 
  -8   3   4      632.20      572.80     39.90 o 
  -7   3   4     2304.66     2393.93     49.65 o 
  -6   3   4      290.73      222.68     32.96 o 
  -5   3   4     1372.29     1417.30     33.82 o 
  -4   3   4     8076.35     8052.67    119.12 o 
  -3   3   4     1315.86     1260.73     35.33 o 
  -2   3   4        0.89       29.73     29.13 o 
  -1   3   4     5209.73     5458.77     46.33 o 
   0   3   4     2334.58     2165.76     36.52 o 
   1   3   4       22.23       26.93     30.93 o 
   2   3   4      282.35      275.47     29.78 o 
   3   3   4     1148.77     1231.44     34.15 o 
   4   3   4     5708.98     5979.84     91.17 o 
   5   3   4      105.33      143.56     37.21 o 
   6   3   4      211.63      209.89     36.29 o 
   7   3   4      120.73      150.02     48.82 o 
   8   3   4      204.79      157.22     54.76 o 
   9   3   4       28.07       17.97     46.71 o 
 -13   4   4      211.61      181.76     47.88 o 
 -12   4   4      989.23      937.58     55.97 o 
 -11   4   4        7.43       33.51     43.35 o 
 -10   4   4       14.94       29.19     34.67 o 
  -9   4   4      239.12      280.78     34.19 o 
  -8   4   4      396.69      373.46     34.34 o 
  -7   4   4       22.14       43.17     30.39 o 
  -6   4   4     1354.10     1249.04     33.92 o 
  -5   4   4       37.58       93.27     33.71 o 
  -4   4   4      237.87      322.31     29.11 o 
  -3   4   4       18.38       19.79     27.94 o 
  -2   4   4      813.30      777.79     30.59 o 
  -1   4   4       15.70       57.20     27.49 o 
   0   4   4       72.05       77.93     34.14 o 
   1   4   4      324.76      265.37     30.21 o 
   2   4   4     4786.12     5016.96     46.45 o 
   3   4   4      713.33      753.72     35.82 o 
   4   4   4       37.64       41.25     44.68 o 
   5   4   4      435.17      430.60     39.33 o 
   6   4   4      363.92      380.37     41.41 o 
   7   4   4        4.49        2.98     43.17 o 
   8   4   4       22.10       43.32     45.37 o 
   9   4   4       12.50       -6.77     49.38 o 
 -13   5   4       40.28       53.66     42.58 o 
 -12   5   4      349.90      311.70     47.43 o 
 -11   5   4      179.78      188.04     38.23 o 
 -10   5   4       79.14       98.48     40.31 o 
  -9   5   4       12.10       43.84     38.90 o 
  -8   5   4      116.54       94.50     29.64 o 
  -7   5   4      405.67      402.61     37.71 o 
  -6   5   4       34.97       20.96     35.22 o 
  -5   5   4      644.54      550.32     33.35 o 
  -4   5   4        5.36        6.06     32.82 o 
  -3   5   4     5637.65     5631.81     98.76 o 
  -2   5   4     3416.38     3637.69     85.63 o 
  -1   5   4      314.32      267.21     30.12 o 
   0   5   4     1256.27     1255.10     32.17 o 
   1   5   4      121.20       89.38     36.10 o 
   2   5   4       71.73      104.93     28.42 o 
   3   5   4     2812.52     2824.87     48.15 o 
   4   5   4      917.42      897.12     35.81 o 
   5   5   4       29.84       75.32     33.74 o 
   6   5   4       18.43      -27.63     35.46 o 
   7   5   4      283.28      270.70     45.75 o 
   8   5   4      189.35      148.34     41.41 o 
 -13   6   4      487.86      390.77     45.29 o 
 -12   6   4      426.41      387.64     37.96 o 
 -11   6   4      205.65      254.57     38.61 o 
 -10   6   4        8.53       32.28     31.90 o 
  -9   6   4      147.51       97.86     51.73 o 
  -8   6   4      572.48      554.01     79.63 o 
  -7   6   4       56.81       72.83     28.54 o 
  -6   6   4     2183.96     2032.39     34.62 o 
  -5   6   4      565.98      570.18     30.22 o 
  -4   6   4       60.36       83.85     30.92 o 
  -3   6   4     1310.82     1266.20     49.22 o 
  -2   6   4     3245.23     3203.81     37.22 o 
  -1   6   4      654.92      649.60     28.30 o 
   0   6   4      100.12      118.32     28.59 o 
   1   6   4      854.80      804.78     31.30 o 
   2   6   4      695.54      685.36     31.02 o 
   3   6   4      997.90      984.66     32.99 o 
   4   6   4      126.11      132.28     48.40 o 
   5   6   4      819.22      814.99     43.31 o 
   6   6   4      101.45       96.41     37.24 o 
   7   6   4       56.45       55.03     46.60 o 
 -13   7   4       84.78       53.88     60.67 o 
 -12   7   4      101.95      126.07     36.15 o 
 -11   7   4       26.96       37.89     38.01 o 
 -10   7   4       42.34       29.70     35.61 o 
  -9   7   4       68.09      105.14     34.30 o 
  -8   7   4      134.88      157.61     46.64 o 
  -7   7   4      539.95      520.42     31.84 o 
  -6   7   4      217.84      212.16     37.10 o 
  -5   7   4      841.53      843.76     34.09 o 
  -4   7   4      724.74      661.67     28.42 o 
  -3   7   4     2023.78     2015.94     37.55 o 
  -2   7   4      930.47      924.43     39.86 o 
  -1   7   4      360.07      345.63     32.73 o 
   0   7   4     1042.45     1037.03     44.99 o 
   1   7   4      466.55      502.25     33.69 o 
   2   7   4      277.23      288.24     29.61 o 
   3   7   4        3.27        3.29     31.13 o 
   4   7   4       77.55      110.46     51.10 o 
   5   7   4       56.46       35.27     42.99 o 
   6   7   4      192.72      226.66     45.62 o 
   7   7   4       89.82       60.97     59.94 o 
 -12   8   4       13.37       13.33     36.89 o 
 -11   8   4      159.97      183.64     39.23 o 
 -10   8   4        2.11       -3.35     36.28 o 
  -9   8   4      152.73      193.80     35.62 o 
  -8   8   4       70.77      115.71     30.90 o 
  -7   8   4      871.75      879.84     35.90 o 
  -6   8   4      646.82      635.72     39.36 o 
  -5   8   4     2934.48     2921.25     90.03 o 
  -4   8   4       41.49       78.15     25.63 o 
  -3   8   4       37.24       41.29     31.12 o 
  -2   8   4       42.05       23.87     39.47 o 
  -1   8   4      177.07      181.50     37.23 o 
   0   8   4       85.54       77.15     29.14 o 
   1   8   4     1607.27     1589.54     34.88 o 
   2   8   4      184.01      212.97     35.21 o 
   3   8   4      467.79      427.92     36.75 o 
   4   8   4      519.87      525.14     39.73 o 
   5   8   4       18.82       39.33     38.68 o 
   6   8   4       12.80       45.46     40.87 o 
 -12   9   4       18.74        9.35     48.87 o 
 -11   9   4       19.94       -0.48     45.43 o 
 -10   9   4      139.86      174.00     30.72 o 
  -9   9   4       17.10       17.68     32.54 o 
  -8   9   4     1092.29     1105.82     31.84 o 
  -7   9   4      527.60      545.63     29.44 o 
  -6   9   4      602.37      614.29     29.31 o 
  -5   9   4      415.91      432.21     34.78 o 
  -4   9   4     3444.14     3334.64     56.10 o 
  -3   9   4      274.22      280.10     35.56 o 
  -2   9   4       51.10      113.44     46.18 o 
  -1   9   4      153.35      125.66     39.30 o 
   0   9   4     1684.42     1747.28     46.31 o 
   1   9   4       89.37       85.85     34.40 o 
   2   9   4      170.92      159.60     32.71 o 
   3   9   4      125.86      204.37     38.13 o 
   4   9   4      181.42      201.16     36.04 o 
   5   9   4      558.41      520.32     49.28 o 
 -12  10   4      184.23      179.97     43.63 o 
 -11  10   4       41.94       51.82     37.21 o 
 -10  10   4       71.49       94.37     39.00 o 
  -9  10   4       86.10      130.57     30.14 o 
  -8  10   4      306.66      326.32     32.90 o 
  -7  10   4      181.77      250.01     40.75 o 
  -6  10   4      922.72      901.96     33.69 o 
  -5  10   4        7.96       46.25     30.73 o 
  -4  10   4        2.91        0.04     39.20 o 
  -3  10   4      205.47      177.83     28.06 o 
  -2  10   4     2814.83     2876.71     41.66 o 
  -1  10   4        1.58       -2.74     27.81 o 
   0  10   4      147.11      186.65     55.79 o 
   1  10   4      771.16      766.35     34.23 o 
   2  10   4      276.72      272.05     39.43 o 
   3  10   4       11.57       32.15     34.97 o 
   4  10   4       67.57       69.95     38.14 o 
 -11  11   4      155.45      175.47     42.76 o 
 -10  11   4       22.29       21.46     40.62 o 
  -9  11   4        7.02      -28.40     38.25 o 
  -8  11   4       99.81      101.84     30.33 o 
  -7  11   4       85.97      110.25     29.60 o 
  -6  11   4       38.57       27.78     28.52 o 
  -5  11   4      700.86      692.75     37.38 o 
  -4  11   4      276.97      303.17     35.36 o 
  -3  11   4       51.63       70.43     31.76 o 
  -2  11   4        0.78       14.70     28.85 o 
  -1  11   4     1627.90     1621.00     39.95 o 
   0  11   4      472.28      230.95    186.60 o 
   1  11   4       36.15       23.38     44.99 o 
   2  11   4       70.68       81.94     46.22 o 
   3  11   4      463.02      432.06     39.94 o 
 -10  12   4      300.76      328.05     35.40 o 
  -9  12   4       55.76       34.58     35.56 o 
  -8  12   4       63.69       65.24     38.31 o 
  -7  12   4       17.02       27.30     31.20 o 
  -6  12   4      340.53      419.92     34.27 o 
  -5  12   4      113.14      154.85     30.42 o 
  -4  12   4      182.94      208.88     33.54 o 
  -3  12   4       11.59       23.64     36.29 o 
  -2  12   4      203.85      279.83     43.19 o 
  -1  12   4       14.28       26.01     34.05 o 
   0  12   4       47.46      134.91     42.21 o 
   1  12   4      207.42      200.22     41.12 o 
   2  12   4       91.46       53.26     51.08 o 
  -9  13   4       68.61       77.49     41.88 o 
  -8  13   4       70.69      100.15     36.74 o 
  -7  13   4       29.58       63.53     39.75 o 
  -6  13   4        1.00       20.98     35.12 o 
  -5  13   4       80.71      136.54     35.27 o 
  -4  13   4       98.28      129.78     44.35 o 
  -3  13   4       38.68       -9.45     42.81 o 
  -2  13   4      396.90      399.92     33.92 o 
  -1  13   4      669.28      608.79     37.46 o 
   0  13   4      559.02      525.44     46.70 o 
  -8  14   4      168.07      196.08     88.55 o 
  -7  14   4      244.61      257.88     38.67 o 
  -6  14   4      257.26      332.67     42.66 o 
  -5  14   4      110.09      132.45     41.35 o 
  -4  14   4        9.18       51.42     41.36 o 
  -3  14   4      442.72      491.32     44.19 o 
  -2  14   4       23.10       50.03     37.20 o 
   2 -16   5       11.44       11.61     62.34 o 
   3 -16   5       39.20       46.64     50.46 o 
   4 -16   5      229.24      288.50     63.09 o 
  -1 -15   5      152.78      104.96     39.32 o 
   0 -15   5      283.67      302.26     65.78 o 
   1 -15   5        5.36        9.56     41.28 o 
   2 -15   5      229.09      276.21     42.05 o 
   3 -15   5       80.72       67.09     57.73 o 
   4 -15   5       29.82       47.92     40.20 o 
   5 -15   5       36.74       44.17     78.16 o 
   6 -15   5       24.12      -10.54     47.52 o 
   7 -15   5        2.62       17.16     49.33 o 
  -3 -14   5       61.02       94.01     35.18 o 
  -2 -14   5      143.33      160.08     33.40 o 
  -1 -14   5        1.04       66.58     39.21 o 
   0 -14   5      301.24      313.47     39.87 o 
   1 -14   5      563.84      535.70     46.87 o 
   2 -14   5       54.37       73.70     52.86 o 
   3 -14   5       44.23       34.33     37.55 o 
   4 -14   5      466.92      461.23     74.76 o 
   5 -14   5      266.05      287.29     60.78 o 
   6 -14   5       49.49       61.43     39.37 o 
   7 -14   5      114.46       60.71     51.64 o 
   8 -14   5       70.07       18.47     43.26 o 
  -4 -13   5      169.51      182.33     35.15 o 
  -3 -13   5       28.26       42.70     40.08 o 
  -2 -13   5      407.69      407.70     45.73 o 
  -1 -13   5     1799.79     1852.21     99.35 o 
   0 -13   5      200.73      199.29     37.72 o 
   1 -13   5      424.23      410.52     56.63 o 
   2 -13   5      237.97      252.32     40.60 o 
   3 -13   5      629.58      667.91     52.60 o 
   4 -13   5       74.75      123.20     35.23 o 
   5 -13   5       50.78       36.79     36.32 o 
   6 -13   5      613.77      634.34     44.75 o 
   7 -13   5      135.51      135.30     52.45 o 
   8 -13   5        5.06       21.42     58.03 o 
   9 -13   5       57.47      107.72    101.94 o 
  -5 -12   5        0.61        0.70     47.57 o 
  -4 -12   5      222.27      283.23     39.92 o 
  -3 -12   5      130.12      124.48     33.85 o 
  -2 -12   5      355.83      362.91     33.73 o 
  -1 -12   5      466.91      506.80     33.26 o 
   0 -12   5     2318.19     2306.54     50.33 o 
   1 -12   5      314.13      318.15     70.83 o 
   2 -12   5      127.04      100.79     40.58 o 
   3 -12   5        0.99      -22.33     47.08 o 
   4 -12   5      144.09      128.85     34.88 o 
   5 -12   5      375.13      316.63     36.02 o 
   6 -12   5       42.81       46.17     34.04 o 
   7 -12   5       94.67      147.17     38.46 o 
   8 -12   5        2.85       51.67     44.55 o 
   9 -12   5        7.07       12.03     58.38 o 
  -6 -11   5       85.70       90.07     37.56 o 
  -5 -11   5      265.73      340.37     46.64 o 
  -4 -11   5      520.86      519.41     38.87 o 
  -3 -11   5        0.58       30.96     31.76 o 
  -2 -11   5      133.54      159.25     28.66 o 
  -1 -11   5        4.29       13.28     30.11 o 
   0 -11   5       41.58       36.51     68.52 o 
   1 -11   5       18.30       13.92     33.82 o 
   2 -11   5      132.92      136.78     39.44 o 
   3 -11   5      103.00       93.74     47.62 o 
   4 -11   5      164.18      164.30     39.28 o 
   5 -11   5      436.80      406.60     39.29 o 
   6 -11   5      624.87      616.31    116.36 o 
   7 -11   5        0.56       67.17     50.17 o 
   8 -11   5      469.85      454.07     48.46 o 
   9 -11   5      131.89      145.68     41.14 o 
  10 -11   5      105.07       43.49     48.77 o 
  -7 -10   5      350.43      355.18     42.37 o 
  -6 -10   5      687.97      664.89     41.25 o 
  -5 -10   5       48.02       31.48     30.22 o 
  -4 -10   5       40.16       26.74     36.00 o 
  -3 -10   5       14.34       14.54     31.18 o 
  -2 -10   5       59.09       75.75     28.05 o 
  -1 -10   5      148.63      138.85     30.07 o 
   0 -10   5      217.72      223.37     38.59 o 
   1 -10   5      334.99      354.21     33.74 o 
   2 -10   5      230.02      211.19     37.09 o 
   3 -10   5     2236.77     2120.48     44.19 o 
   4 -10   5      404.02      399.70     38.61 o 
   5 -10   5      581.89      577.80     41.04 o 
   6 -10   5      228.08      258.88     46.46 o 
   7 -10   5      806.56      874.85     51.59 o 
   8 -10   5        3.85       12.51     41.54 o 
   9 -10   5        1.69      -13.48     39.66 o 
  10 -10   5        0.58       34.26     41.63 o 
  -8  -9   5      136.39      110.31     42.42 o 
  -7  -9   5       40.68       34.60     44.42 o 
  -6  -9   5      415.21      440.39     35.06 o 
  -5  -9   5      195.71      230.22     41.44 o 
  -4  -9   5        4.16       24.38     30.66 o 
  -3  -9   5       13.58       22.32     29.33 o 
  -2  -9   5      875.07      955.09     61.40 o 
  -1  -9   5     2250.79     2267.43    114.61 o 
   0  -9   5      317.23      288.77     34.13 o 
   1  -9   5      654.39      586.33     34.30 o 
   2  -9   5      955.39      849.35     93.23 o 
   3  -9   5      310.81      342.69     37.57 o 
   4  -9   5      289.18      253.03     33.44 o 
   5  -9   5     5159.79     5071.43    143.28 o 
   6  -9   5       27.71       23.35     38.13 o 
   7  -9   5     1715.20     1629.12     40.80 o 
   8  -9   5      122.72       57.34     42.17 o 
   9  -9   5      682.79      690.77     46.95 o 
  10  -9   5      114.99      109.93     47.74 o 
  11  -9   5       56.49       49.86     49.63 o 
  -9  -8   5        9.92       16.49     51.79 o 
  -8  -8   5        6.97       -9.24     45.93 o 
  -7  -8   5      111.69      167.25     43.81 o 
  -6  -8   5      511.31      523.58     37.97 o 
  -5  -8   5      209.44      208.85     34.42 o 
  -4  -8   5      244.84      229.24     38.73 o 
  -3  -8   5      625.53      553.05     35.23 o 
  -2  -8   5        0.36       -4.81     31.41 o 
  -1  -8   5      416.99      421.29     27.06 o 
   0  -8   5      614.42      606.59     45.93 o 
   1  -8   5      907.38      886.49     34.55 o 
   2  -8   5        1.46       32.87     35.28 o 
   3  -8   5     2527.38     2655.69     46.81 o 
   4  -8   5      574.57      517.04     33.85 o 
   5  -8   5     1421.35     1344.38     51.61 o 
   6  -8   5      246.82      272.55     46.38 o 
   7  -8   5      312.79      339.39     35.47 o 
   8  -8   5       25.43      -27.93     36.60 o 
   9  -8   5       22.94       47.27     37.64 o 
  10  -8   5      525.97      417.52     41.26 o 
  11  -8   5       39.88       20.66     60.87 o 
  -9  -7   5      459.84      410.63     42.71 o 
  -8  -7   5       21.04       44.68     44.08 o 
  -7  -7   5        4.91       17.14     36.50 o 
  -6  -7   5       28.25       43.22     34.82 o 
  -5  -7   5     1596.21     1574.84     65.98 o 
  -4  -7   5      330.93      359.35     33.47 o 
  -3  -7   5     1839.00     1800.05     72.11 o 
  -2  -7   5      698.19      729.43     38.72 o 
  -1  -7   5     3044.11     3077.89    141.04 o 
   0  -7   5      300.54      368.04     44.28 o 
   1  -7   5      292.96      264.32     44.68 o 
   2  -7   5      487.29      410.40     45.83 o 
   3  -7   5      164.17      182.23     31.86 o 
   4  -7   5      165.51      163.88     31.71 o 
   5  -7   5      353.36      356.07     33.12 o 
   6  -7   5      361.65      335.91     39.03 o 
   7  -7   5       96.36       82.90     53.20 o 
   8  -7   5      387.90      459.87     46.71 o 
   9  -7   5        5.42       66.70     37.07 o 
  10  -7   5       38.01       42.07     39.01 o 
  11  -7   5        6.18       17.60     41.94 o 
 -10  -6   5     1225.41      953.05     57.07 o 
  -9  -6   5       55.41       54.86     44.65 o 
  -8  -6   5        5.22       19.49     42.80 o 
  -7  -6   5       24.62       44.57     40.61 o 
  -6  -6   5       54.74       65.41     38.67 o 
  -5  -6   5        0.90       13.78     27.90 o 
  -4  -6   5      560.49      555.39     28.46 o 
  -3  -6   5     1136.19     1096.33     46.78 o 
  -2  -6   5      221.70      241.54     28.47 o 
  -1  -6   5     2247.06     2244.72     46.11 o 
   0  -6   5     3856.30     3731.41    152.96 o 
   1  -6   5     1534.91     1512.08     45.82 o 
   2  -6   5     2477.43     2590.55     44.15 o 
   3  -6   5     1751.52     1690.36     39.98 o 
   4  -6   5      404.49      352.07     37.59 o 
   5  -6   5      269.24      281.98     36.78 o 
   6  -6   5       11.34       31.58     31.83 o 
   7  -6   5       77.37       59.35     32.35 o 
   8  -6   5        5.51       57.21     39.15 o 
   9  -6   5      106.56       87.10     50.55 o 
  10  -6   5        0.95        4.46     38.48 o 
  11  -6   5      107.74       96.11     37.43 o 
 -10  -5   5        4.06       23.08     52.56 o 
  -9  -5   5      167.78      146.13     43.98 o 
  -8  -5   5       12.23       20.55     40.81 o 
  -7  -5   5      726.29      705.89     38.00 o 
  -6  -5   5     1013.47      975.73     59.00 o 
  -5  -5   5     1535.24     1533.90     54.20 o 
  -4  -5   5      368.09      357.52     32.52 o 
  -3  -5   5     2165.29     2150.37     72.38 o 
  -2  -5   5      808.63      773.99     40.45 o 
  -1  -5   5      757.15      901.31     51.12 o 
   0  -5   5       47.58       72.94     38.51 o 
   1  -5   5       59.82       42.33     30.61 o 
   2  -5   5        4.39       10.16     40.53 o 
   3  -5   5        4.02        3.17     38.26 o 
   4  -5   5      207.04      230.45     32.41 o 
   5  -5   5        4.09       33.62     30.53 o 
   6  -5   5     1333.37     1385.27     67.74 o 
   7  -5   5      443.67      430.57     77.10 o 
   8  -5   5      928.53      850.40     52.86 o 
   9  -5   5       29.81       58.23     50.65 o 
  10  -5   5        0.99       56.28     84.22 o 
  11  -5   5       24.17       44.05     37.22 o 
 -11  -4   5       34.54       56.29     65.76 o 
 -10  -4   5       12.33       18.16     38.60 o 
  -9  -4   5        8.95       29.38     36.53 o 
  -8  -4   5     1275.69     1199.84     64.35 o 
  -7  -4   5     1852.79     1863.65     52.41 o 
  -6  -4   5       37.22       41.96     25.54 o 
  -5  -4   5       70.31       67.11     24.98 o 
  -4  -4   5     1197.12     1152.34     38.26 o 
  -3  -4   5     1835.31     1810.84     49.29 o 
  -2  -4   5     1482.03     1558.49     43.55 o 
  -1  -4   5       80.39       94.47     34.35 o 
   0  -4   5       67.77      148.89     33.70 o 
   1  -4   5     2612.66     2852.78     76.74 o 
   2  -4   5      429.16      436.01     34.09 o 
   3  -4   5     5927.94     6218.96     75.73 o 
   4  -4   5     5523.42     5551.38    109.37 o 
   5  -4   5      189.84      218.63     44.02 o 
   6  -4   5     2878.00     2933.08     43.24 o 
   7  -4   5     2185.03     2208.61     46.86 o 
   8  -4   5      653.15      717.12     43.05 o 
   9  -4   5      137.29      166.14     36.54 o 
  10  -4   5       18.96       47.82     35.34 o 
  11  -4   5       11.77        2.74     37.72 o 
 -11  -3   5       83.96       68.25     53.17 o 
 -10  -3   5       45.73       39.80     30.29 o 
  -9  -3   5      656.16      630.35     39.00 o 
  -8  -3   5      130.13      135.62     37.96 o 
  -7  -3   5       66.11       74.98     30.98 o 
  -6  -3   5     2966.95     3052.36     94.50 o 
  -5  -3   5     2825.19     2909.90     60.05 o 
  -4  -3   5      207.57      260.21     32.91 o 
  -3  -3   5     1094.84     1048.78     32.08 o 
  -2  -3   5     1940.23     1932.16     35.47 o 
  -1  -3   5     3863.50     3961.29     68.84 o 
   0  -3   5        5.95       -1.13     24.40 o 
   1  -3   5     4487.73     4743.06     84.25 o 
   2  -3   5      345.75      288.17     32.91 o 
   3  -3   5     1217.74     1362.38     35.66 o 
   4  -3   5     8348.69     8800.55    135.00 o 
   5  -3   5      579.98      626.24     30.29 o 
   6  -3   5      173.74      190.62     32.62 o 
   7  -3   5      921.87      912.61     33.11 o 
   8  -3   5      126.36      138.23     34.78 o 
   9  -3   5       46.01       39.78     25.84 o 
  10  -3   5       57.55       63.70     35.33 o 
  11  -3   5       92.96       95.97     37.94 o 
 -12  -2   5       91.52       47.08     44.27 o 
 -11  -2   5      141.00      145.96     65.06 o 
 -10  -2   5       13.39       23.56     40.59 o 
  -9  -2   5      268.39      254.99     38.51 o 
  -8  -2   5     1315.82     1337.99     62.46 o 
  -7  -2   5       72.96       93.96     29.57 o 
  -6  -2   5      953.98      967.28     42.87 o 
  -5  -2   5      304.57      284.98     32.90 o 
  -4  -2   5     3198.74     3487.60     81.52 o 
  -3  -2   5        7.10       16.38     26.99 o 
  -2  -2   5      237.40      242.52     33.10 o 
  -1  -2   5      941.92     1068.50     30.70 o 
   0  -2   5       55.59       42.71     24.46 o 
   1  -2   5      139.02      167.18     25.19 o 
   2  -2   5     1025.78     1132.03     36.56 o 
   3  -2   5     4257.56     4276.87     49.35 o 
   4  -2   5       34.68       13.84     31.48 o 
   5  -2   5        1.97      -10.11     25.05 o 
   6  -2   5      476.96      490.81     30.52 o 
   7  -2   5      194.67      241.28     30.28 o 
   8  -2   5      141.25      140.37     34.75 o 
   9  -2   5      157.26      168.54     36.51 o 
  10  -2   5      631.47      605.52     40.83 o 
 -12  -1   5       19.59        4.13     51.43 o 
 -11  -1   5       34.93       25.69     56.15 o 
 -10  -1   5       83.90       92.48     40.23 o 
  -9  -1   5      121.17      122.95     37.35 o 
  -8  -1   5       17.44       11.16     38.38 o 
  -7  -1   5      169.35      161.95     31.95 o 
  -6  -1   5      377.97      370.42     45.21 o 
  -5  -1   5     4563.00     4735.40     54.89 o 
  -4  -1   5      512.81      555.46     41.80 o 
  -3  -1   5     8577.72     8851.47    134.21 o 
  -2  -1   5     5760.31     5779.58     51.08 o 
  -1  -1   5     1462.85     1559.33     34.86 o 
   0  -1   5     1219.45     1254.29     30.32 o 
   1  -1   5     3108.65     3064.73     47.65 o 
   2  -1   5      788.13      758.62     32.69 o 
   3  -1   5      508.76      565.45     48.23 o 
   4  -1   5      354.98      339.11     33.46 o 
   5  -1   5      367.50      345.87     29.51 o 
   6  -1   5      122.77      120.31     39.69 o 
   7  -1   5      149.25      139.31     31.84 o 
   8  -1   5       38.93       70.88     34.50 o 
   9  -1   5      190.27      217.62     43.97 o 
  10  -1   5      145.65      145.45     47.12 o 
 -12   0   5       11.03      -13.05     65.82 o 
 -11   0   5       77.07       66.90     53.39 o 
 -10   0   5       34.35       46.25     50.58 o 
  -9   0   5      449.15      432.06     42.22 o 
  -8   0   5     1347.40     1326.41     52.02 o 
  -7   0   5       64.51       59.71     36.68 o 
  -6   0   5      308.74      329.03     33.62 o 
  -5   0   5     2005.30     1990.79     46.83 o 
  -4   0   5      819.23      805.27     39.21 o 
  -3   0   5      106.60       94.90     28.03 o 
  -2   0   5      383.38      369.76     28.53 o 
  -1   0   5      253.35      225.83     25.69 o 
   0   0   5     2583.06     2843.86     38.52 o 
   1   0   5     1405.88     1405.66     33.56 o 
   2   0   5       50.97       56.14     28.55 o 
   3   0   5     1312.42     1226.24     42.83 o 
   4   0   5      152.99      144.86     37.60 o 
   5   0   5       25.14       16.97     32.66 o 
   6   0   5       82.12       62.73     29.12 o 
   7   0   5      291.66      278.22     36.87 o 
   8   0   5       59.94       54.41     35.43 o 
   9   0   5       61.03       72.58     43.58 o 
  10   0   5      257.94      209.20     48.92 o 
 -12   1   5        0.21       -0.68     55.35 o 
 -11   1   5       39.00       48.74     50.44 o 
 -10   1   5       68.12       89.46     48.87 o 
  -9   1   5      121.03      112.61     32.31 o 
  -8   1   5        6.61       35.74     40.45 o 
  -7   1   5      458.28      478.79     34.08 o 
  -6   1   5     1376.09     1334.99     35.32 o 
  -5   1   5      360.13      332.86     33.49 o 
  -4   1   5        2.09       23.56     26.58 o 
  -3   1   5     2698.97     2693.33     42.24 o 
  -2   1   5     5216.04     5094.46     82.05 o 
  -1   1   5     1927.18     2085.74     35.61 o 
   0   1   5       61.67       96.49     30.60 o 
   1   1   5     7181.76     7363.08     61.46 o 
   2   1   5     7184.64     7639.13     98.06 o 
   3   1   5     1508.52     1658.44     38.69 o 
   4   1   5      547.40      547.29     37.93 o 
   5   1   5     1149.90     1119.63     38.43 o 
   6   1   5        0.30       38.40     33.07 o 
   7   1   5      491.70      496.13     35.96 o 
   8   1   5      240.49      254.74     42.67 o 
   9   1   5       24.08       43.42     45.10 o 
 -13   2   5       90.57       29.59     45.53 o 
 -12   2   5       46.71       52.11     42.40 o 
 -11   2   5      466.50      522.60     51.87 o 
 -10   2   5        7.62       -4.49     46.92 o 
  -9   2   5       31.42       31.06     30.47 o 
  -8   2   5       15.20       58.08     39.99 o 
  -7   2   5       82.78       64.96     27.25 o 
  -6   2   5     1937.53     1960.13     34.99 o 
  -5   2   5     4286.20     4153.25     81.14 o 
  -4   2   5     9107.30     8544.61   1433.61 o 
  -3   2   5     2432.99     2519.63     42.76 o 
  -2   2   5     1733.30     1682.66     34.85 o 
  -1   2   5      398.32      506.06     31.99 o 
   0   2   5      305.79      301.55     35.06 o 
   1   2   5      154.13      186.00     30.95 o 
   2   2   5        8.08        1.68     28.61 o 
   3   2   5      570.99      545.45     28.03 o 
   4   2   5      249.36      250.23     33.48 o 
   5   2   5     1859.59     1862.34     45.21 o 
   6   2   5     1106.07     1075.70     73.33 o 
   7   2   5      589.63      568.58     43.08 o 
   8   2   5      162.00      138.02     38.91 o 
   9   2   5       82.55       99.48     57.09 o 
 -13   3   5      209.48      140.97     71.93 o 
 -12   3   5       67.95       53.78     41.77 o 
 -11   3   5        3.42        0.42     36.83 o 
 -10   3   5      335.86      258.54    100.23 o 
  -9   3   5      307.07      286.52     53.68 o 
  -8   3   5      109.44      115.35     38.13 o 
  -7   3   5       40.66       67.87     25.00 o 
  -6   3   5       81.72       68.56     25.82 o 
  -5   3   5      434.32      458.19     28.49 o 
  -4   3   5      363.10      332.74     25.39 o 
  -3   3   5      174.29      141.57     31.58 o 
  -2   3   5     1491.66     1436.26     35.04 o 
  -1   3   5      143.75      147.87     25.19 o 
   0   3   5       31.10       55.46     30.68 o 
   1   3   5     4294.67     4314.45     43.72 o 
   2   3   5       88.10       76.14     26.16 o 
   3   3   5      243.63      293.45     30.11 o 
   4   3   5     1814.57     1794.43     43.39 o 
   5   3   5       59.96       58.69     39.34 o 
   6   3   5       18.06       62.42     36.98 o 
   7   3   5        9.56       86.79     87.90 o 
   8   3   5       81.76      134.23     44.91 o 
   9   3   5       36.09       20.09     60.78 o 
 -13   4   5       74.49       67.12     45.06 o 
 -12   4   5      269.13      247.10     46.51 o 
 -11   4   5       39.82       53.12     42.09 o 
 -10   4   5      123.04       81.72     42.28 o 
  -9   4   5       94.94      115.20     47.95 o 
  -8   4   5     1493.68     1448.71     39.56 o 
  -7   4   5      704.37      763.26     34.61 o 
  -6   4   5     3243.68     3406.15     48.15 o 
  -5   4   5     3529.42     3597.11     57.71 o 
  -4   4   5     1957.03     1793.51    299.23 o 
  -3   4   5      220.14      246.98     27.64 o 
  -2   4   5      358.23      304.02     23.72 o 
  -1   4   5     2056.22     2064.77     35.23 o 
   0   4   5      544.38      484.28     27.42 o 
   1   4   5      661.58      697.29     30.79 o 
   2   4   5      244.81      245.61     32.43 o 
   3   4   5      739.95      760.46     34.77 o 
   4   4   5      178.29      200.49     44.68 o 
   5   4   5      642.27      643.70     36.36 o 
   6   4   5      194.58      265.40     47.87 o 
   7   4   5       10.94       30.54     44.03 o 
   8   4   5      201.06      225.24     58.84 o 
 -13   5   5      542.59      521.48     65.99 o 
 -12   5   5       11.15       34.38     55.55 o 
 -11   5   5       90.84      127.72     53.02 o 
 -10   5   5       28.40        5.62     49.02 o 
  -9   5   5      329.26      291.83     32.06 o 
  -8   5   5       40.35       30.64     33.41 o 
  -7   5   5      613.64      596.36     33.64 o 
  -6   5   5       52.68       57.08     30.76 o 
  -5   5   5       44.55       51.17     35.32 o 
  -4   5   5      383.85      384.58     30.15 o 
  -3   5   5      208.60      154.03     28.56 o 
  -2   5   5      351.32      308.73     32.06 o 
  -1   5   5        0.67       18.68     27.45 o 
   0   5   5      729.91      700.97     29.13 o 
   1   5   5      109.51      102.84     32.27 o 
   2   5   5      534.53      532.88     34.00 o 
   3   5   5      136.34      152.83     29.03 o 
   4   5   5      565.43      558.87     48.15 o 
   5   5   5      194.07      246.63     52.42 o 
   6   5   5        2.21       53.68     51.57 o 
   7   5   5      248.56      292.60     41.21 o 
   8   5   5       76.31      102.04     49.68 o 
 -13   6   5      212.63      198.14     49.40 o 
 -12   6   5       60.34       68.55     46.34 o 
 -11   6   5      120.48      135.46     43.08 o 
 -10   6   5       18.47       61.21     49.69 o 
  -9   6   5      285.49      304.55     34.64 o 
  -8   6   5      435.22      458.86     30.90 o 
  -7   6   5       79.55       81.91     29.05 o 
  -6   6   5      185.67      173.79     28.74 o 
  -5   6   5      981.57      914.33     31.98 o 
  -4   6   5      592.32      625.21     30.40 o 
  -3   6   5       93.53       82.98     35.02 o 
  -2   6   5      672.72      707.21     37.69 o 
  -1   6   5     2870.12     2822.86     37.92 o 
   0   6   5        1.80       13.08     31.12 o 
   1   6   5      249.15      249.70     32.55 o 
   2   6   5     1070.02     1061.77     36.51 o 
   3   6   5      409.73      416.30     35.86 o 
   4   6   5      100.98      125.40     59.72 o 
   5   6   5      335.92      334.92     61.84 o 
   6   6   5       32.14       59.34     45.13 o 
   7   6   5        9.75       36.56     41.21 o 
 -12   7   5       34.39       43.20     46.69 o 
 -11   7   5       74.44      121.37     46.08 o 
 -10   7   5      366.16      355.02     38.42 o 
  -9   7   5       51.88      106.42     35.21 o 
  -8   7   5      437.87      452.75     32.48 o 
  -7   7   5      576.63      566.48     31.88 o 
  -6   7   5     1950.06     1966.73     53.69 o 
  -5   7   5      176.40      198.75     32.34 o 
  -4   7   5      111.78       99.99     31.26 o 
  -3   7   5     1119.37     1071.84     36.01 o 
  -2   7   5      464.54      485.21     33.21 o 
  -1   7   5      765.13      774.16     54.46 o 
   0   7   5      164.76      184.45     26.54 o 
   1   7   5      322.19      316.03     34.34 o 
   2   7   5     1196.93     1184.20     37.37 o 
   3   7   5        6.76      -13.96     36.07 o 
   4   7   5        3.80       84.82     50.02 o 
   5   7   5       44.70       56.65     46.71 o 
   6   7   5        0.18       12.05     48.05 o 
 -12   8   5       18.20       65.94     47.91 o 
 -11   8   5        7.15       22.49     34.90 o 
 -10   8   5       49.55       79.89     40.22 o 
  -9   8   5      145.14      172.99     32.07 o 
  -8   8   5      857.11      848.62     33.87 o 
  -7   8   5      238.45      183.34     30.40 o 
  -6   8   5       99.12      120.72     33.50 o 
  -5   8   5     1269.40     1245.61     39.95 o 
  -4   8   5     2403.21     2326.32     71.73 o 
  -3   8   5     1785.34     1763.02     44.59 o 
  -2   8   5       10.24       14.86     36.75 o 
  -1   8   5      986.61     1048.39     30.24 o 
   0   8   5       91.36      112.16     30.16 o 
   1   8   5        1.82      -23.02     30.32 o 
   2   8   5      233.00      282.69     31.82 o 
   3   8   5       49.30       74.07     36.24 o 
   4   8   5        7.54       43.70     54.82 o 
   5   8   5      488.53      512.90     56.29 o 
 -12   9   5        2.64       28.64     42.74 o 
 -11   9   5      529.23      495.23     41.14 o 
 -10   9   5      456.49      472.94     45.06 o 
  -9   9   5      155.10      134.73     36.86 o 
  -8   9   5       70.85       99.58     35.74 o 
  -7   9   5      987.01      965.24     34.54 o 
  -6   9   5      132.57      145.38     37.12 o 
  -5   9   5     3400.52     3208.84     37.63 o 
  -4   9   5        7.56      -15.01     30.71 o 
  -3   9   5     1468.17     1476.30     31.66 o 
  -2   9   5       39.99       48.57     34.28 o 
  -1   9   5       18.49       43.35     30.23 o 
   0   9   5      530.97      534.88     36.05 o 
   1   9   5      960.88     1015.63     43.98 o 
   2   9   5      104.45      146.76     46.57 o 
   3   9   5        7.04       11.37     37.58 o 
   4   9   5        6.61       41.29     41.19 o 
 -11  10   5        0.59       30.74     36.01 o 
 -10  10   5        7.05        6.30     39.47 o 
  -9  10   5      242.94      300.09     38.58 o 
  -8  10   5      135.43      181.94     36.45 o 
  -7  10   5        1.27       10.06     30.87 o 
  -6  10   5      234.82      286.42     35.50 o 
  -5  10   5        3.33       29.07     34.36 o 
  -4  10   5      390.13      336.34     29.00 o 
  -3  10   5        8.07       19.56     34.67 o 
  -2  10   5      132.40      127.63     27.99 o 
  -1  10   5     2223.39     2221.95     49.45 o 
   0  10   5        2.71       17.03     36.27 o 
   1  10   5       31.56       16.32     42.65 o 
   2  10   5      309.89      329.91     38.90 o 
   3  10   5       48.64       44.67     37.90 o 
 -11  11   5      153.31      179.88     46.94 o 
 -10  11   5       24.75       42.91     33.40 o 
  -9  11   5      263.71      280.79     35.28 o 
  -8  11   5       59.56       66.29     37.85 o 
  -7  11   5       24.26       91.71     38.08 o 
  -6  11   5      158.89      167.16     36.31 o 
  -5  11   5        7.59       32.69     37.65 o 
  -4  11   5      113.62      136.52     32.38 o 
  -3  11   5      239.89      264.76     32.69 o 
  -2  11   5       61.45       56.17     36.97 o 
  -1  11   5       55.28       59.83     33.06 o 
   0  11   5      652.81      675.67     45.58 o 
   1  11   5      189.80      201.25     56.48 o 
   2  11   5       83.72       49.02     36.56 o 
 -10  12   5      120.57      130.45     37.93 o 
  -9  12   5       86.13      101.43     40.19 o 
  -8  12   5       31.31       69.02     39.59 o 
  -7  12   5       42.91       33.85     34.18 o 
  -6  12   5      378.39      426.05     39.02 o 
  -5  12   5      207.89      277.16     38.83 o 
  -4  12   5      100.84       63.30     38.55 o 
  -3  12   5      199.83      217.62     33.49 o 
  -2  12   5      594.71      621.51     37.92 o 
  -1  12   5      481.59      492.68     49.61 o 
   0  12   5        7.74        9.49     35.35 o 
   1  12   5      372.97      208.68     94.29 o 
  -9  13   5       79.53       66.76     37.99 o 
  -8  13   5      246.30      233.30     42.47 o 
  -7  13   5      424.76      475.33     37.64 o 
  -6  13   5      147.75      150.69     36.24 o 
  -5  13   5       31.56       22.79     36.12 o 
  -4  13   5      358.59      432.11     47.06 o 
  -3  13   5       83.17      116.36     46.42 o 
  -2  13   5        0.72       31.24     36.22 o 
  -1  13   5       38.04       72.05     37.65 o 
  -6  14   5       81.67      124.21     43.22 o 
  -5  14   5      300.35      343.89     43.36 o 
  -4  14   5        0.51        9.75     38.07 o 
   3 -16   6       14.76       21.47     86.81 o 
  -1 -15   6      227.65      200.99     38.80 o 
   0 -15   6      319.36      359.14     38.26 o 
   1 -15   6       32.19       81.37     47.06 o 
   2 -15   6      117.37      213.93     64.65 o 
   3 -15   6      259.01      304.63     48.70 o 
   4 -15   6       91.92      129.21     41.41 o 
   5 -15   6      175.85      229.81     40.11 o 
   6 -15   6        1.38       -9.79     58.93 o 
  -3 -14   6      294.27      310.52     35.72 o 
  -2 -14   6       22.93       41.86     36.63 o 
  -1 -14   6       10.39       36.53     40.31 o 
   0 -14   6      311.66      372.34     40.06 o 
   1 -14   6      287.04      286.61     45.49 o 
   2 -14   6      207.08      255.93     56.85 o 
   3 -14   6       65.15       88.84     37.31 o 
   4 -14   6      355.91      399.15     95.67 o 
   5 -14   6      333.29      291.15     45.32 o 
   6 -14   6       52.39       31.78     38.98 o 
   7 -14   6       11.30       34.10     45.95 o 
   8 -14   6      117.60      152.21     61.66 o 
  -4 -13   6       18.31       46.58     36.94 o 
  -3 -13   6        1.67       34.28     39.94 o 
  -2 -13   6        1.25      -11.97     34.34 o 
  -1 -13   6      664.87      666.27     41.44 o 
   0 -13   6      152.69      174.20     36.79 o 
   1 -13   6        9.04       -7.68     50.80 o 
   2 -13   6      230.94      317.25     74.61 o 
   3 -13   6     1513.51     1478.83     66.93 o 
   4 -13   6      412.86      438.03     37.13 o 
   5 -13   6       28.96       70.46     42.61 o 
   6 -13   6      133.03      178.51     43.28 o 
   7 -13   6       36.62       54.10     90.39 o 
   8 -13   6       10.12       42.50     48.31 o 
  -5 -12   6      272.74      283.05     42.62 o 
  -4 -12   6       51.91       47.00     34.87 o 
  -3 -12   6       11.18        7.18     38.27 o 
  -2 -12   6      415.23      403.88     34.17 o 
  -1 -12   6       13.57       38.91     31.79 o 
   0 -12   6      744.82      827.38    171.30 o 
   1 -12   6       80.35       67.70     39.68 o 
   2 -12   6       47.87       82.71     33.60 o 
   3 -12   6        8.09        2.17     71.11 o 
   4 -12   6      249.88      292.19     49.71 o 
   5 -12   6       73.52      124.07     40.62 o 
   6 -12   6      122.98      198.79     36.09 o 
   7 -12   6        2.88      -39.24     52.18 o 
   8 -12   6       34.87       45.31     62.41 o 
   9 -12   6      153.36      193.03     52.11 o 
  -6 -11   6      173.02      137.96     42.18 o 
  -5 -11   6      179.16      218.93     39.93 o 
  -4 -11   6       52.41       79.43     33.24 o 
  -3 -11   6      120.09      138.83     30.25 o 
  -2 -11   6        3.51        7.52     28.20 o 
  -1 -11   6      457.72      487.01     32.22 o 
   0 -11   6       59.98       73.85     27.59 o 
   1 -11   6       13.76       26.94     40.53 o 
   2 -11   6      118.61       86.85     35.04 o 
   3 -11   6      816.72      762.50     35.57 o 
   4 -11   6      281.20      243.75     39.17 o 
   5 -11   6      580.14      589.76     49.89 o 
   6 -11   6      875.13      821.76     42.69 o 
   7 -11   6      101.31      137.66     50.81 o 
   8 -11   6       68.50       84.36     38.85 o 
   9 -11   6      186.76      199.72     40.03 o 
  -7 -10   6       28.58        3.40     48.47 o 
  -6 -10   6      299.96      315.99     40.08 o 
  -5 -10   6       19.39       65.36     37.13 o 
  -4 -10   6      168.24      196.24     36.19 o 
  -3 -10   6       19.53       26.05     36.41 o 
  -2 -10   6     1326.43     1285.51     45.65 o 
  -1 -10   6      855.79      922.94     41.32 o 
   0 -10   6       22.27       26.98     29.52 o 
   1 -10   6     2107.63     2060.54     39.93 o 
   2 -10   6     1196.80     1174.16     61.22 o 
   3 -10   6      276.88      241.37     59.82 o 
   4 -10   6     1753.70     1788.39    114.30 o 
   5 -10   6     1432.10     1485.20     43.51 o 
   6 -10   6      487.03      477.30     49.38 o 
   7 -10   6      776.47      738.96     51.75 o 
   8 -10   6      790.13      679.56     39.27 o 
   9 -10   6       98.61      119.52     46.00 o 
  10 -10   6        0.28      -20.93     48.62 o 
  -8  -9   6       98.14       90.33     48.86 o 
  -7  -9   6      123.78      121.38     35.89 o 
  -6  -9   6       74.39      100.32     33.16 o 
  -5  -9   6        5.86        8.17     31.47 o 
  -4  -9   6      358.60      426.46     40.76 o 
  -3  -9   6      982.29      957.42     42.64 o 
  -2  -9   6      379.85      366.88     43.15 o 
  -1  -9   6      737.91      719.11     31.59 o 
   0  -9   6      132.47      133.15     35.32 o 
   1  -9   6      557.60      535.23     47.24 o 
   2  -9   6     1780.55     1750.51     69.18 o 
   3  -9   6      315.88      328.20     37.83 o 
   4  -9   6       41.58       49.96     36.61 o 
   5  -9   6       74.79      107.28     47.46 o 
   6  -9   6     1310.34     1242.47     38.08 o 
   7  -9   6       17.29       20.71     34.66 o 
   8  -9   6        0.18       24.14     65.09 o 
   9  -9   6       59.36      115.76     56.02 o 
  10  -9   6        1.10       21.51     66.96 o 
  -9  -8   6       17.58        9.61     48.21 o 
  -8  -8   6       10.71      -13.53     35.53 o 
  -7  -8   6      403.48      430.72     39.49 o 
  -6  -8   6      307.81      335.03     37.97 o 
  -5  -8   6      332.64      360.50     40.56 o 
  -4  -8   6       84.82       89.83     34.06 o 
  -3  -8   6     3566.85     3539.84    178.38 o 
  -2  -8   6     2099.17     2062.54     58.13 o 
  -1  -8   6       63.08       92.33     31.17 o 
   0  -8   6     1329.68     1347.66     36.98 o 
   1  -8   6     2403.99     2378.85    101.50 o 
   2  -8   6       18.99       16.98     35.97 o 
   3  -8   6      620.27      569.83     34.27 o 
   4  -8   6     1293.25     1209.23     48.57 o 
   5  -8   6        2.17       18.68     37.10 o 
   6  -8   6      290.07      298.72     48.13 o 
   7  -8   6      349.62      325.11     40.18 o 
   8  -8   6      363.99      395.70     53.14 o 
   9  -8   6       66.98      110.49     44.74 o 
  10  -8   6       16.38       22.42     47.63 o 
  -9  -7   6       27.24       35.65     46.87 o 
  -8  -7   6      130.11      156.44     44.19 o 
  -7  -7   6        0.47        7.90     36.44 o 
  -6  -7   6        7.69       25.54     34.46 o 
  -5  -7   6     1296.08     1277.85     59.11 o 
  -4  -7   6      200.22      196.15     37.01 o 
  -3  -7   6     1144.08     1149.73     42.99 o 
  -2  -7   6      129.64      135.80     35.22 o 
  -1  -7   6      167.73      130.06     25.45 o 
   0  -7   6      194.08      228.64     30.62 o 
   1  -7   6     1975.63     2001.28     62.65 o 
   2  -7   6       10.53       -6.52     30.79 o 
   3  -7   6     2024.17     1977.71     45.22 o 
   4  -7   6      175.21      199.48     37.06 o 
   5  -7   6       98.26       95.21     36.87 o 
   6  -7   6       62.91       58.24     37.18 o 
   7  -7   6      360.26      411.81     49.51 o 
   8  -7   6       44.30       52.31     34.99 o 
   9  -7   6        8.07       42.35     84.15 o 
  10  -7   6       25.77       16.98     41.04 o 
 -10  -6   6      593.58      400.71     54.05 o 
  -9  -6   6      124.86       95.76     47.36 o 
  -8  -6   6      936.69      835.20     46.62 o 
  -7  -6   6      775.49      803.04     47.70 o 
  -6  -6   6      453.96      463.07     35.48 o 
  -5  -6   6      455.10      430.94     34.30 o 
  -4  -6   6      344.61      377.46     33.46 o 
  -3  -6   6     1023.58     1017.07     44.21 o 
  -2  -6   6      217.27      169.55     30.90 o 
  -1  -6   6        0.44       19.62     27.75 o 
   0  -6   6      700.37      625.85     43.30 o 
   1  -6   6      199.97      178.58     31.63 o 
   2  -6   6       11.63       23.35     25.57 o 
   3  -6   6      361.54      321.21     37.43 o 
   4  -6   6      838.24      832.99     66.77 o 
   5  -6   6     1627.41     1713.51     51.80 o 
   6  -6   6      386.91      327.91     33.49 o 
   7  -6   6      287.17      311.90     65.71 o 
   8  -6   6      155.53      184.12     42.43 o 
   9  -6   6       13.55       -8.99     41.96 o 
  10  -6   6      108.54       92.23     33.01 o 
 -10  -5   6      160.56      112.44     45.90 o 
  -9  -5   6      332.83      348.54     47.97 o 
  -8  -5   6      974.43      974.10     43.25 o 
  -7  -5   6      413.72      412.37     31.34 o 
  -6  -5   6       90.74       90.32     29.67 o 
  -5  -5   6     3240.52     3315.65     92.56 o 
  -4  -5   6      543.26      548.31     26.39 o 
  -3  -5   6      418.66      414.65     28.94 o 
  -2  -5   6        4.15        7.66     27.78 o 
  -1  -5   6     3799.86     3751.25     93.88 o 
   0  -5   6      904.22      982.72     30.38 o 
   1  -5   6      328.51      308.03     33.92 o 
   2  -5   6     3796.03     3966.43     89.06 o 
   3  -5   6       48.03       55.03     30.90 o 
   4  -5   6      524.78      559.76     35.29 o 
   5  -5   6       11.93       12.11     36.64 o 
   6  -5   6     1605.76     1539.07     42.68 o 
   7  -5   6       51.56       82.37     33.51 o 
   8  -5   6      169.35      170.02     32.75 o 
   9  -5   6        2.36      -26.45     41.85 o 
  10  -5   6      150.59      151.03     35.76 o 
 -11  -4   6      233.41      192.14     60.30 o 
 -10  -4   6      415.38      359.41     42.25 o 
  -9  -4   6       12.89       36.68     36.51 o 
  -8  -4   6      664.44      697.70     37.06 o 
  -7  -4   6      393.23      389.90     38.61 o 
  -6  -4   6       63.65       84.84     26.10 o 
  -5  -4   6       76.78       56.10     28.21 o 
  -4  -4   6      399.41      348.98     29.45 o 
  -3  -4   6      743.87      724.44     30.96 o 
  -2  -4   6      129.33      158.07     29.49 o 
  -1  -4   6     2727.65     2943.11     50.33 o 
   0  -4   6     1330.99     1351.78     35.96 o 
   1  -4   6       96.38       69.95     33.97 o 
   2  -4   6       17.12       49.02     32.08 o 
   3  -4   6        2.77      -29.04     29.04 o 
   4  -4   6     3180.78     3283.35     41.80 o 
   5  -4   6     1106.17     1123.75     31.61 o 
   6  -4   6     1520.46     1537.41     52.77 o 
   7  -4   6     2739.71     2700.53     42.48 o 
   8  -4   6      952.75      938.86     37.79 o 
   9  -4   6       26.71      -23.38     41.69 o 
  10  -4   6       10.29       14.56     32.91 o 
 -11  -3   6       11.05       -1.19     58.03 o 
 -10  -3   6      251.55      236.44     39.60 o 
  -9  -3   6      129.75      148.48     40.80 o 
  -8  -3   6        6.75       18.01     39.67 o 
  -7  -3   6      853.16      837.03     47.21 o 
  -6  -3   6      324.53      308.99     37.16 o 
  -5  -3   6      704.66      701.93     33.42 o 
  -4  -3   6     1285.43     1289.81     32.18 o 
  -3  -3   6       55.40      113.62     33.43 o 
  -2  -3   6     9538.51     9975.22    127.37 o 
  -1  -3   6     1150.20     1118.94     37.58 o 
   0  -3   6      670.50      703.67     28.51 o 
   1  -3   6      131.27       95.17     31.52 o 
   2  -3   6     7465.58     7950.00     90.54 o 
   3  -3   6      164.62      231.58     29.77 o 
   4  -3   6       49.33       78.78     35.96 o 
   5  -3   6     1296.46     1359.48     33.78 o 
   6  -3   6      511.33      507.88     38.87 o 
   7  -3   6       44.98       55.09     34.56 o 
   8  -3   6      615.91      638.03     33.81 o 
   9  -3   6      285.76      292.72     39.04 o 
  10  -3   6      126.43       72.41     33.89 o 
 -12  -2   6       23.88       19.41     84.00 o 
 -11  -2   6      191.82      217.67     79.32 o 
 -10  -2   6       40.42       23.73     52.48 o 
  -9  -2   6       63.28       96.54     49.89 o 
  -8  -2   6      168.41      178.70     40.24 o 
  -7  -2   6      203.51      173.48     36.82 o 
  -6  -2   6      330.39      286.41     37.63 o 
  -5  -2   6      337.22      317.61     32.46 o 
  -4  -2   6     3006.82     3116.34    110.52 o 
  -3  -2   6      242.52      235.09     28.79 o 
  -2  -2   6       48.20      108.23     28.62 o 
  -1  -2   6       48.47       31.85     33.96 o 
   0  -2   6     1013.14      960.05     36.29 o 
   1  -2   6      260.96      234.74     31.20 o 
   2  -2   6       18.30       13.34     34.23 o 
   3  -2   6       92.62       87.54     31.57 o 
   4  -2   6        5.15       11.26     25.30 o 
   5  -2   6      117.40      139.92     28.13 o 
   6  -2   6       76.94       70.50     37.26 o 
   7  -2   6       41.29       58.52     51.05 o 
   8  -2   6      716.29      723.76     44.01 o 
   9  -2   6      136.94      115.64     35.11 o 
  10  -2   6      294.00      239.14     48.24 o 
 -12  -1   6      164.17      123.56     82.56 o 
 -11  -1   6       18.70       14.35     54.36 o 
 -10  -1   6        6.72       30.22     36.25 o 
  -9  -1   6       88.79      107.64     49.97 o 
  -8  -1   6       10.43       26.12     47.01 o 
  -7  -1   6       29.69       16.00     44.46 o 
  -6  -1   6      106.22       57.93     43.62 o 
  -5  -1   6     1330.57     1440.53     38.89 o 
  -4  -1   6      520.39      482.53     31.34 o 
  -3  -1   6     2492.43     2542.16     45.48 o 
  -2  -1   6      270.82      222.20     27.82 o 
  -1  -1   6     2233.68     2295.76     34.72 o 
   0  -1   6     2760.33     2981.54     36.61 o 
   1  -1   6      323.64      249.38     27.93 o 
   2  -1   6     2357.39     2351.86     32.15 o 
   3  -1   6      612.06      609.49     30.98 o 
   4  -1   6      327.93      320.05     29.28 o 
   5  -1   6      738.52      736.85     35.75 o 
   6  -1   6        2.78       -7.92     29.38 o 
   7  -1   6       12.60       15.11     35.07 o 
   8  -1   6       92.94      105.91     35.50 o 
   9  -1   6      356.72      415.79     39.98 o 
  10  -1   6      124.10       85.84     63.09 o 
 -12   0   6       49.20       -9.11     80.25 o 
 -11   0   6        3.54       31.76     53.11 o 
 -10   0   6        1.92       12.42     41.26 o 
  -9   0   6      373.63      379.53     49.97 o 
  -8   0   6      755.31      765.94     41.99 o 
  -7   0   6      460.31      485.95     39.02 o 
  -6   0   6     1521.45     1535.22     42.30 o 
  -5   0   6      610.43      623.90     34.46 o 
  -4   0   6     8125.67     8531.51    105.64 o 
  -3   0   6     8349.87     8537.24     58.21 o 
  -2   0   6      143.96      130.78     32.19 o 
  -1   0   6     2493.20     2548.70     38.13 o 
   0   0   6     1790.63     1819.48     32.70 o 
   1   0   6      799.74      799.90     32.63 o 
   2   0   6        0.39       11.52     26.25 o 
   3   0   6     2369.60     2397.89     41.11 o 
   4   0   6      106.90      106.23     30.89 o 
   5   0   6      339.89      376.05     38.68 o 
   6   0   6        1.01       12.91     29.66 o 
   7   0   6      575.10      596.23     35.64 o 
   8   0   6      133.55      127.83     43.61 o 
   9   0   6        5.05      -37.00     39.27 o 
 -12   1   6      202.29      181.85     81.00 o 
 -11   1   6       82.06      118.88     73.51 o 
 -10   1   6       17.59       11.02     35.70 o 
  -9   1   6       72.34       89.84     38.15 o 
  -8   1   6      275.01      355.28     69.93 o 
  -7   1   6       62.00       62.97     45.80 o 
  -6   1   6      361.72      374.57     36.72 o 
  -5   1   6     1234.84     1245.48     40.00 o 
  -4   1   6     7736.71     8235.36    153.63 o 
  -3   1   6     3099.60     3255.41     42.86 o 
  -2   1   6      756.69      732.94     33.80 o 
  -1   1   6      406.62      411.88     28.85 o 
   0   1   6       49.82       57.57     25.60 o 
   1   1   6       25.79       15.18     27.18 o 
   2   1   6        8.70       22.63     24.69 o 
   3   1   6       17.40       61.13     36.12 o 
   4   1   6      920.50      971.05     35.34 o 
   5   1   6      826.77      846.27     37.20 o 
   6   1   6      372.27      361.78     49.77 o 
   7   1   6       16.87       13.21     62.28 o 
   8   1   6      142.68      163.00     43.94 o 
   9   1   6       47.70       77.13     48.88 o 
 -13   2   6        2.49       17.29     59.91 o 
 -12   2   6        2.22       12.29     80.63 o 
 -11   2   6      540.91      581.81     57.16 o 
 -10   2   6     1404.04     1394.46     59.47 o 
  -9   2   6        9.27       37.32     35.02 o 
  -8   2   6      764.81      814.86     36.55 o 
  -7   2   6     1594.06     1687.13     37.50 o 
  -6   2   6      142.80      183.05     27.07 o 
  -5   2   6     2248.69     2277.32     40.94 o 
  -4   2   6      213.33      178.99     28.36 o 
  -3   2   6     3606.57     3797.01     46.57 o 
  -2   2   6     5363.26     5753.04     89.41 o 
  -1   2   6     1146.76     1067.60     28.55 o 
   0   2   6      338.07      414.00     28.06 o 
   1   2   6     1806.13     1861.55     31.52 o 
   2   2   6       13.86       18.81     27.97 o 
   3   2   6     1380.97     1455.44     39.13 o 
   4   2   6      372.53      435.40     42.64 o 
   5   2   6      124.61       87.92     39.14 o 
   6   2   6      194.04      234.23     35.35 o 
   7   2   6      537.24      565.32     64.56 o 
   8   2   6       11.38       70.16     56.17 o 
   9   2   6        0.48      -22.22     48.76 o 
 -13   3   6       20.68      177.67     84.81 o 
 -12   3   6       57.01      102.97     56.94 o 
 -11   3   6       24.72       28.35     49.66 o 
 -10   3   6     1345.63     1381.06     46.22 o 
  -9   3   6      257.69      249.64     45.72 o 
  -8   3   6       98.40      147.60     34.83 o 
  -7   3   6        8.48       28.30     31.41 o 
  -6   3   6       93.14       77.04     24.78 o 
  -5   3   6       44.72       38.14     27.96 o 
  -4   3   6     2166.90     2385.73     35.53 o 
  -3   3   6     1211.90     1170.32     31.59 o 
  -2   3   6        9.02       40.79     23.89 o 
  -1   3   6     1863.74     1956.30     33.04 o 
   0   3   6     1900.32     1999.06     32.66 o 
   1   3   6       82.66       50.50     27.92 o 
   2   3   6      576.24      555.20     30.29 o 
   3   3   6      523.74      514.98     30.77 o 
   4   3   6      761.44      755.68     35.51 o 
   5   3   6      963.94      951.17     44.06 o 
   6   3   6       41.35       58.69     37.57 o 
   7   3   6       99.27      146.10     54.34 o 
   8   3   6      148.25      100.27     48.15 o 
 -13   4   6       60.83       12.00     56.72 o 
 -12   4   6      351.22      300.81     53.88 o 
 -11   4   6      432.92      413.09     51.28 o 
 -10   4   6       84.99       97.73     36.19 o 
  -9   4   6        3.23       20.65     40.71 o 
  -8   4   6      157.35      144.05     39.36 o 
  -7   4   6      286.48      323.46     26.55 o 
  -6   4   6       69.61      105.33     31.69 o 
  -5   4   6       49.17       18.04     25.01 o 
  -4   4   6     1930.80     1750.55     36.95 o 
  -3   4   6      163.20      148.53     25.99 o 
  -2   4   6      150.66      124.59     25.70 o 
  -1   4   6     1383.81     1266.03     28.47 o 
   0   4   6     3168.34     3179.52     54.54 o 
   1   4   6       54.50       53.64     23.79 o 
   2   4   6      199.49      203.69     32.41 o 
   3   4   6       19.93       45.67     33.61 o 
   4   4   6       12.75       19.94     59.38 o 
   5   4   6       59.62       69.42     40.87 o 
   6   4   6      445.58      472.14     37.77 o 
   7   4   6       91.40       86.79     45.83 o 
   8   4   6        4.30       13.83     49.93 o 
 -13   5   6      350.82      311.79     44.08 o 
 -12   5   6       10.31       15.63     40.31 o 
 -11   5   6      111.13      126.44     37.33 o 
 -10   5   6       99.37      122.28     42.10 o 
  -9   5   6     1178.89     1224.87     44.01 o 
  -8   5   6      238.57      257.24     38.40 o 
  -7   5   6       79.17       57.09     37.17 o 
  -6   5   6      412.28      403.44     32.98 o 
  -5   5   6     1090.17     1016.38     29.14 o 
  -4   5   6      970.23      951.57     34.41 o 
  -3   5   6      601.41      585.26     29.43 o 
  -2   5   6      397.21      388.98     24.18 o 
  -1   5   6       26.63       16.52     28.34 o 
   0   5   6        3.70        3.38     31.49 o 
   1   5   6      770.32      770.78     31.35 o 
   2   5   6     1356.18     1285.91     38.78 o 
   3   5   6      123.68      133.01     33.93 o 
   4   5   6      377.67      352.55     40.38 o 
   5   5   6      173.53      156.88     34.59 o 
   6   5   6       45.87       41.78     48.43 o 
   7   5   6      173.44      189.37     56.95 o 
 -12   6   6      150.13      182.78     41.30 o 
 -11   6   6        1.38        7.40     37.16 o 
 -10   6   6      304.33      330.65     43.33 o 
  -9   6   6       91.10       82.49     35.14 o 
  -8   6   6       92.29      109.16     30.79 o 
  -7   6   6       88.38      115.17     29.38 o 
  -6   6   6        0.16      -29.99     29.99 o 
  -5   6   6     1556.27     1615.38     41.13 o 
  -4   6   6     2565.63     2638.02     46.33 o 
  -3   6   6     1722.26     1718.31     38.08 o 
  -2   6   6       59.43       62.22     28.82 o 
  -1   6   6     1922.75     1913.68     38.03 o 
   0   6   6     1425.89     1398.34     33.26 o 
   1   6   6     1307.23     1315.61     34.88 o 
   2   6   6        1.63       19.36     29.53 o 
   3   6   6      658.28      733.70     51.92 o 
   4   6   6       70.05       94.05     37.97 o 
   5   6   6      185.39      200.96     38.92 o 
   6   6   6       39.75      103.05     46.74 o 
 -12   7   6        2.80        1.22     39.98 o 
 -11   7   6       20.20      -35.67     39.02 o 
 -10   7   6        6.89       31.28     32.85 o 
  -9   7   6       93.39      116.72     34.82 o 
  -8   7   6       72.99       82.88     34.11 o 
  -7   7   6     2258.87     2298.10     44.66 o 
  -6   7   6       58.26       74.48     29.41 o 
  -5   7   6      717.46      722.21     31.61 o 
  -4   7   6      153.67      106.77     37.27 o 
  -3   7   6     1258.81     1211.37     30.98 o 
  -2   7   6     2397.25     2400.11     39.52 o 
  -1   7   6      873.99      907.57     34.78 o 
   0   7   6        1.62       15.12     27.22 o 
   1   7   6        4.45       22.48     28.20 o 
   2   7   6       26.67       57.48     30.72 o 
   3   7   6     1399.42     1449.27     62.68 o 
   4   7   6     1042.57     1012.68     58.26 o 
   5   7   6       66.76       94.86     39.98 o 
   6   7   6       19.39       42.98     49.07 o 
 -12   8   6      156.44      156.10     48.44 o 
 -11   8   6      296.66      310.95     33.31 o 
 -10   8   6       46.92       71.21     33.87 o 
  -9   8   6      658.87      700.68     58.25 o 
  -8   8   6       13.83        1.14     37.09 o 
  -7   8   6      826.79      848.78     33.48 o 
  -6   8   6     1405.18     1407.48     34.42 o 
  -5   8   6      664.38      624.73     46.96 o 
  -4   8   6        9.95       43.82     29.90 o 
  -3   8   6       25.22       63.73     47.55 o 
  -2   8   6     2160.09     2153.42     61.83 o 
  -1   8   6      166.22      234.61     30.60 o 
   0   8   6      392.08      418.41     40.39 o 
   1   8   6      111.10      100.00     32.11 o 
   2   8   6        9.26       24.77     31.56 o 
   3   8   6      128.89      157.21     35.56 o 
   4   8   6       13.70       -0.53     47.49 o 
   5   8   6        7.41       21.45     49.78 o 
 -12   9   6        4.31       10.83     38.44 o 
 -11   9   6       16.03       46.06     33.02 o 
 -10   9   6      534.82      508.61     35.72 o 
  -9   9   6      240.07      273.48     31.37 o 
  -8   9   6      145.36      146.16     35.19 o 
  -7   9   6       25.00       85.75     40.67 o 
  -6   9   6       67.72       56.10     35.95 o 
  -5   9   6       14.67       24.22     39.77 o 
  -4   9   6      856.13      862.31     30.61 o 
  -3   9   6        3.64       11.24     34.01 o 
  -2   9   6      226.38      252.27     35.32 o 
  -1   9   6       31.50       44.77     35.03 o 
   0   9   6      417.84      440.27     30.54 o 
   1   9   6      286.76      341.32     33.75 o 
   2   9   6        5.96       38.51     43.36 o 
   3   9   6       93.51       80.37     37.69 o 
   4   9   6      592.98      566.90    100.04 o 
 -11  10   6      106.00      122.41     37.79 o 
 -10  10   6       32.88       49.94     35.62 o 
  -9  10   6       78.23       87.08     31.62 o 
  -8  10   6      532.13      551.35     38.84 o 
  -7  10   6      109.63      117.11     32.77 o 
  -6  10   6      117.81      101.84     32.27 o 
  -5  10   6      303.11      319.97     31.72 o 
  -4  10   6      371.09      406.90     41.30 o 
  -3  10   6       35.87       26.60     34.64 o 
  -2  10   6      264.66      284.75     36.84 o 
  -1  10   6      935.56      958.68     45.76 o 
   0  10   6      594.42      575.94     34.23 o 
   1  10   6        0.32       29.21     38.38 o 
   2  10   6      347.55      364.69     42.66 o 
   3  10   6      131.76      109.50     40.11 o 
 -10  11   6      219.51      271.02     42.48 o 
  -9  11   6      766.31      765.34     64.04 o 
  -8  11   6      108.20      114.65     34.74 o 
  -7  11   6      315.65      338.00     38.54 o 
  -6  11   6      133.78      178.99     32.55 o 
  -5  11   6      113.42      188.29     38.07 o 
  -4  11   6       55.99       91.13     36.46 o 
  -3  11   6       18.49        1.27     51.53 o 
  -2  11   6       52.53       38.50     36.71 o 
  -1  11   6        9.22        6.20     38.72 o 
   0  11   6      751.49      817.55     48.96 o 
   1  11   6      284.96      282.28     36.92 o 
  -9  12   6        4.21       34.52     41.44 o 
  -8  12   6        7.46       -0.16     33.50 o 
  -7  12   6        0.64      -17.91     35.91 o 
  -6  12   6      340.08      356.84     46.58 o 
  -5  12   6      251.76      350.72     52.64 o 
  -4  12   6        3.75       29.02     39.20 o 
  -3  12   6        8.33       43.35     44.89 o 
  -2  12   6       29.64       28.47     35.91 o 
  -1  12   6      332.81      328.00     34.78 o 
   0  12   6        1.89        2.06     37.37 o 
  -8  13   6      443.39      466.13     36.89 o 
  -7  13   6      326.42      350.41     43.49 o 
  -6  13   6      415.21      505.68     42.34 o 
  -5  13   6       39.40       60.55     37.34 o 
  -4  13   6      231.77      266.25     33.93 o 
  -3  13   6      343.70      369.69     35.47 o 
  -2  13   6      123.98      118.46     48.95 o 
  -1 -15   7      125.25      102.80     43.05 o 
   0 -15   7      142.44      136.24     37.80 o 
   1 -15   7      476.49      510.48     41.92 o 
   2 -15   7        4.60       11.23     84.44 o 
   3 -15   7      372.78      385.23     47.74 o 
   4 -15   7      183.00      220.32     64.03 o 
   5 -15   7      139.88      150.08     49.14 o 
   6 -15   7       45.44       99.91     83.12 o 
  -3 -14   7        3.55       21.64     38.26 o 
  -2 -14   7      334.58      334.32     34.94 o 
  -1 -14   7       45.45       55.56     35.90 o 
   0 -14   7        0.45      -28.42     40.25 o 
   1 -14   7      205.34      216.39     51.36 o 
   2 -14   7      593.00      593.79     41.15 o 
   3 -14   7       15.98       31.08     44.15 o 
   4 -14   7        2.66      -34.78     44.56 o 
   5 -14   7      128.07      146.76     55.84 o 
   6 -14   7       27.04       11.34     39.27 o 
   7 -14   7       18.74       45.48     58.84 o 
  -4 -13   7       66.24       98.34     37.17 o 
  -3 -13   7      478.14      459.91     34.60 o 
  -2 -13   7       12.01        8.42     31.71 o 
  -1 -13   7       99.98      139.75     37.41 o 
   0 -13   7      220.01      234.35     52.07 o 
   1 -13   7       31.43       57.32     35.67 o 
   2 -13   7       35.47       50.60     52.49 o 
   3 -13   7      374.63      404.06     37.88 o 
   4 -13   7      571.25      573.43     85.90 o 
   5 -13   7        8.38       52.22     52.38 o 
   6 -13   7       14.70      101.53     37.94 o 
   7 -13   7       50.76       17.91     81.00 o 
   8 -13   7      180.79      138.02     42.48 o 
  -5 -12   7      557.87      588.38     49.41 o 
  -4 -12   7       95.49       83.12     35.67 o 
  -3 -12   7        2.00       22.89     30.35 o 
  -2 -12   7      256.55      277.07     37.25 o 
  -1 -12   7      718.03      722.87     58.31 o 
   0 -12   7      424.55      424.91     32.26 o 
   1 -12   7      186.29      151.31     31.56 o 
   2 -12   7      451.12      467.36     50.66 o 
   3 -12   7       80.61      144.86     59.00 o 
   4 -12   7      427.53      503.72     72.36 o 
   5 -12   7      759.55      758.77     72.39 o 
   6 -12   7       59.35       62.93     42.39 o 
   7 -12   7       85.56       44.12     37.62 o 
   8 -12   7      140.73      209.24     40.35 o 
   9 -12   7       29.14       85.35     67.30 o 
  -6 -11   7       44.00       23.53     41.20 o 
  -5 -11   7       28.43       55.42     44.74 o 
  -4 -11   7      144.63      173.94     38.35 o 
  -3 -11   7       43.78       53.02     45.83 o 
  -2 -11   7      226.31      247.40     29.33 o 
  -1 -11   7      396.89      411.68     35.39 o 
   0 -11   7      849.71      881.70     52.89 o 
   1 -11   7      372.59      392.15     34.73 o 
   2 -11   7      666.05      640.90     58.32 o 
   3 -11   7      291.16      284.17     48.50 o 
   4 -11   7      888.42      935.65     76.63 o 
   5 -11   7      227.13      182.51     50.06 o 
   6 -11   7      522.48      523.96     36.98 o 
   7 -11   7      180.25      154.41     37.77 o 
   8 -11   7       75.78      116.12     45.28 o 
   9 -11   7        1.54       -7.41     48.33 o 
  -7 -10   7       86.01       77.82     41.97 o 
  -6 -10   7      454.10      480.29     41.38 o 
  -5 -10   7       48.00       94.15     36.84 o 
  -4 -10   7       14.79       -0.08     32.48 o 
  -3 -10   7       20.34       38.66     27.94 o 
  -2 -10   7      803.48      854.43     77.48 o 
  -1 -10   7     1106.90     1096.90     56.69 o 
   0 -10   7      509.63      518.93     30.34 o 
   1 -10   7     1063.34     1074.20     36.88 o 
   2 -10   7     2265.41     2192.46    103.13 o 
   3 -10   7      381.81      399.59     34.37 o 
   4 -10   7      191.05      181.21     33.71 o 
   5 -10   7     1103.08     1122.56     43.12 o 
   6 -10   7      449.35      446.45     71.99 o 
   7 -10   7       63.30       79.48     35.90 o 
   8 -10   7       12.26       16.73     38.32 o 
   9 -10   7       60.99       79.58     48.71 o 
  -8  -9   7      368.17      326.54     49.50 o 
  -7  -9   7      450.09      485.76     47.41 o 
  -6  -9   7      276.08      261.82     38.85 o 
  -5  -9   7      148.99      136.63     41.68 o 
  -4  -9   7      102.29       73.58     31.04 o 
  -3  -9   7      497.55      452.79     31.22 o 
  -2  -9   7      109.88      165.22     33.01 o 
  -1  -9   7     1439.57     1511.95     88.90 o 
   0  -9   7     1174.01     1198.61     36.47 o 
   1  -9   7       25.12       33.85     32.50 o 
   2  -9   7       18.80       29.14     36.62 o 
   3  -9   7     1311.34     1315.95    124.41 o 
   4  -9   7      175.93      222.17     44.81 o 
   5  -9   7        4.07       11.09     38.81 o 
   6  -9   7      119.80      114.66     48.81 o 
   7  -9   7      511.85      589.65     57.82 o 
   8  -9   7       42.26      104.05     36.90 o 
   9  -9   7       16.38       48.93     39.52 o 
  10  -9   7       21.75       12.98     49.07 o 
  -9  -8   7      133.89      124.20     49.77 o 
  -8  -8   7       95.41       99.35     46.00 o 
  -7  -8   7       32.28       52.08     44.07 o 
  -6  -8   7      166.44      213.35     43.10 o 
  -5  -8   7       21.17       17.46     40.30 o 
  -4  -8   7      501.39      527.29     34.67 o 
  -3  -8   7      117.44       99.25     29.43 o 
  -2  -8   7      905.66      900.30     31.80 o 
  -1  -8   7      292.91      306.02     29.05 o 
   0  -8   7      160.48      157.44     32.23 o 
   1  -8   7      669.71      675.10     30.69 o 
   2  -8   7      741.84      736.23     66.26 o 
   3  -8   7      176.71      171.92     32.54 o 
   4  -8   7      136.94      186.82     32.92 o 
   5  -8   7       61.18       64.05     38.58 o 
   6  -8   7      124.04      159.84     33.81 o 
   7  -8   7       97.39       32.22     40.86 o 
   8  -8   7      386.81      376.46     51.67 o 
   9  -8   7       74.61      105.90     45.17 o 
  10  -8   7       20.32       80.92     48.45 o 
  -9  -7   7        9.42        6.10     48.98 o 
  -8  -7   7      119.58      155.65     46.93 o 
  -7  -7   7      114.38      143.26     36.74 o 
  -6  -7   7       39.80       53.94     31.61 o 
  -5  -7   7      142.04       98.98     33.24 o 
  -4  -7   7     1011.34     1072.41     43.71 o 
  -3  -7   7      486.88      482.67     38.50 o 
  -2  -7   7       31.51       42.76     24.76 o 
  -1  -7   7     3013.80     2944.89     96.36 o 
   0  -7   7      566.56      622.29     33.05 o 
   1  -7   7     1628.48     1580.24     35.69 o 
   2  -7   7      408.26      417.06     32.35 o 
   3  -7   7     1858.17     1866.67     51.91 o 
   4  -7   7       58.67      100.99     32.92 o 
   5  -7   7        8.31       22.14     37.29 o 
   6  -7   7        6.40       40.03     33.23 o 
   7  -7   7      244.85      239.93     47.65 o 
   8  -7   7      451.01      472.58     42.56 o 
   9  -7   7       15.02       69.26     35.11 o 
  10  -7   7       36.95       48.25     37.11 o 
 -10  -6   7      328.18      240.24     61.09 o 
  -9  -6   7       14.93       17.09     51.26 o 
  -8  -6   7      110.50      114.41     40.78 o 
  -7  -6   7       59.21       74.57     35.16 o 
  -6  -6   7      268.92      332.32     35.63 o 
  -5  -6   7      265.91      262.50     33.47 o 
  -4  -6   7     2315.79     2394.07     61.63 o 
  -3  -6   7      484.67      542.35     37.93 o 
  -2  -6   7     1672.94     1644.48     32.81 o 
  -1  -6   7      155.01      112.84     30.64 o 
   0  -6   7       46.07       74.56     31.04 o 
   1  -6   7       36.94      -30.09     35.15 o 
   2  -6   7        9.59      -11.80     30.22 o 
   3  -6   7       73.81       68.15     27.71 o 
   4  -6   7      254.34      282.08     29.17 o 
   5  -6   7      726.77      723.93     30.68 o 
   6  -6   7      166.28      142.00     38.94 o 
   7  -6   7      246.28      288.03     31.69 o 
   8  -6   7      392.17      382.24     37.94 o 
   9  -6   7      116.61      123.54     35.36 o 
  10  -6   7       17.98       11.41     41.28 o 
 -10  -5   7        1.06       49.82     56.13 o 
  -9  -5   7      369.70      391.03     44.78 o 
  -8  -5   7      346.22      365.47     32.94 o 
  -7  -5   7      145.44      131.30     33.94 o 
  -6  -5   7       24.24       25.69     26.86 o 
  -5  -5   7     1406.01     1442.21     37.20 o 
  -4  -5   7     3425.30     3556.83    102.96 o 
  -3  -5   7       28.16      -14.49     26.85 o 
  -2  -5   7       12.10       11.91     22.83 o 
  -1  -5   7      315.23      284.24     31.98 o 
   0  -5   7     1445.55     1557.22     41.57 o 
   1  -5   7     1212.96     1381.85     50.66 o 
   2  -5   7     1007.28      957.93     31.11 o 
   3  -5   7       51.58       43.66     28.06 o 
   4  -5   7        5.18       70.68     27.65 o 
   5  -5   7      983.13     1021.16     34.65 o 
   6  -5   7     7924.23     7796.72    101.19 o 
   7  -5   7      983.62      985.36     36.90 o 
   8  -5   7      117.85       80.78     32.81 o 
   9  -5   7        0.69       15.78     39.07 o 
  10  -5   7      115.78      138.45     48.14 o 
 -11  -4   7       21.72       19.57     60.31 o 
 -10  -4   7      794.56      772.45     89.99 o 
  -9  -4   7     1024.69     1071.31     75.57 o 
  -8  -4   7        0.40      -12.97     34.61 o 
  -7  -4   7      483.66      478.22     35.34 o 
  -6  -4   7      574.06      667.64     34.56 o 
  -5  -4   7       13.30       37.98     27.68 o 
  -4  -4   7        5.50       11.09     26.76 o 
  -3  -4   7      299.15      270.32     24.71 o 
  -2  -4   7     5553.12     5817.18    106.98 o 
  -1  -4   7       33.50       78.89     26.55 o 
   0  -4   7       97.56       83.06     32.08 o 
   1  -4   7     6241.53     6559.71    104.21 o 
   2  -4   7        5.02        3.66     27.96 o 
   3  -4   7        0.46       12.68     27.58 o 
   4  -4   7        4.55      -15.79     27.71 o 
   5  -4   7      516.81      567.10     43.10 o 
   6  -4   7        2.06       47.59     33.07 o 
   7  -4   7        3.26       10.42     30.97 o 
   8  -4   7      142.82       92.27     33.17 o 
   9  -4   7       15.32       54.59     35.18 o 
  10  -4   7        0.89       15.34     41.92 o 
 -11  -3   7      441.38      396.82     49.40 o 
 -10  -3   7        4.49       31.13     37.57 o 
  -9  -3   7       49.50       38.10     50.69 o 
  -8  -3   7       27.75       22.31     39.79 o 
  -7  -3   7      475.97      456.15     39.71 o 
  -6  -3   7       28.88       41.25     36.48 o 
  -5  -3   7        7.16       17.06     31.18 o 
  -4  -3   7       65.72       69.81     30.82 o 
  -3  -3   7     3282.52     3508.81     69.12 o 
  -2  -3   7     1224.86     1262.76     28.90 o 
  -1  -3   7     1419.82     1431.64     28.70 o 
   0  -3   7     1336.72     1300.42     33.38 o 
   1  -3   7       52.59       74.65     32.30 o 
   2  -3   7     1606.26     1589.91     38.02 o 
   3  -3   7       28.95       23.46     25.52 o 
   4  -3   7       14.44       36.42     28.25 o 
   5  -3   7      415.92      364.62     30.33 o 
   6  -3   7      853.86      903.99     36.63 o 
   7  -3   7     1131.65     1220.49     38.25 o 
   8  -3   7       35.78       52.08     36.53 o 
   9  -3   7        2.66       62.48     38.90 o 
  10  -3   7      294.04      238.33     45.60 o 
 -12  -2   7       17.23       33.39     83.69 o 
 -11  -2   7       64.30       86.83     46.95 o 
 -10  -2   7      126.95      132.79     43.32 o 
  -9  -2   7        0.84       23.31     49.33 o 
  -8  -2   7       28.50       22.26     39.59 o 
  -7  -2   7      328.94      329.80     33.60 o 
  -6  -2   7      825.98      816.39     39.71 o 
  -5  -2   7       46.11       13.55     53.45 o 
  -4  -2   7     4108.74     4247.83     96.81 o 
  -3  -2   7     5187.14     5303.06     46.59 o 
  -2  -2   7     2384.04     2522.06     41.47 o 
  -1  -2   7       50.43       50.68     34.06 o 
   0  -2   7     2169.46     2134.37     32.08 o 
   1  -2   7      452.65      415.15     29.46 o 
   2  -2   7       87.86       67.95     31.72 o 
   3  -2   7      574.89      586.16     30.41 o 
   4  -2   7      141.72      123.41     28.80 o 
   5  -2   7       42.62       74.40     36.80 o 
   6  -2   7      161.33      223.45     34.39 o 
   7  -2   7      424.99      397.82     33.01 o 
   8  -2   7      391.53      434.39     40.96 o 
   9  -2   7      165.39      155.34     42.89 o 
 -12  -1   7       84.65      113.39     84.06 o 
 -11  -1   7       46.41       23.45     55.04 o 
 -10  -1   7      168.70      188.42     36.55 o 
  -9  -1   7       30.81        5.33     40.83 o 
  -8  -1   7       43.13       54.57     38.23 o 
  -7  -1   7       30.71       61.50     37.38 o 
  -6  -1   7      113.51      105.85     57.01 o 
  -5  -1   7      556.11      525.36     32.89 o 
  -4  -1   7     1760.22     1780.98     44.25 o 
  -3  -1   7      755.98      805.63     33.37 o 
  -2  -1   7      103.77      107.37     26.29 o 
  -1  -1   7      324.97      247.61     27.20 o 
   0  -1   7       40.55       18.89     28.68 o 
   1  -1   7     2885.80     2989.61     48.19 o 
   2  -1   7     1142.59     1150.57     29.12 o 
   3  -1   7      614.74      624.72     33.09 o 
   4  -1   7       12.06       37.22     31.88 o 
   5  -1   7      441.00      419.90     33.86 o 
   6  -1   7       73.84       85.30     34.34 o 
   7  -1   7      305.04      299.79     38.95 o 
   8  -1   7        6.14        0.69     41.09 o 
   9  -1   7      128.93       85.58     41.27 o 
 -12   0   7      107.45       94.11     83.44 o 
 -11   0   7       79.26       26.25     54.25 o 
 -10   0   7      149.92      180.02     36.31 o 
  -9   0   7       71.28      107.89     48.86 o 
  -8   0   7       23.09       34.60     32.95 o 
  -7   0   7      288.20      289.03     37.69 o 
  -6   0   7      294.68      340.85     31.92 o 
  -5   0   7        0.84       -9.25     26.35 o 
  -4   0   7    13620.30    14200.13    128.41 o 
  -3   0   7     5307.16     5464.61     47.17 o 
  -2   0   7      956.86     1044.11     31.56 o 
  -1   0   7      218.81      286.12     27.07 o 
   0   0   7     1131.16     1126.21     29.88 o 
   1   0   7      543.83      525.57     29.33 o 
   2   0   7      614.03      610.47     27.46 o 
   3   0   7      199.50      193.50     26.29 o 
   4   0   7      589.20      585.64     38.74 o 
   5   0   7       75.83      104.15     32.42 o 
   6   0   7        0.79       28.77     35.85 o 
   7   0   7      314.11      292.23     40.81 o 
   8   0   7      196.53      224.96     45.58 o 
   9   0   7        0.78       19.90     40.73 o 
 -12   1   7      249.31      251.50     83.56 o 
 -11   1   7       61.51       37.76     75.07 o 
 -10   1   7      166.55      207.25     41.76 o 
  -9   1   7     1131.42     1113.07     43.67 o 
  -8   1   7      693.78      732.08     63.97 o 
  -7   1   7       25.04       77.05     53.70 o 
  -6   1   7      914.97      953.30     31.44 o 
  -5   1   7     3542.36     3483.47    573.96 o 
  -4   1   7     4134.26     4185.00     57.50 o 
  -3   1   7      325.87      382.63     28.23 o 
  -2   1   7     4365.19     4717.01     54.15 o 
  -1   1   7      415.79      353.91     26.96 o 
   0   1   7      456.84      466.76     25.63 o 
   1   1   7     1307.67     1375.27     28.21 o 
   2   1   7      356.47      357.60     26.19 o 
   3   1   7     1094.48     1152.64     49.60 o 
   4   1   7       97.56      100.84     32.57 o 
   5   1   7      337.22      356.38     34.38 o 
   6   1   7     1478.58     1472.45     50.35 o 
   7   1   7       65.99       91.97     75.32 o 
   8   1   7      119.55      141.43     60.41 o 
 -12   2   7        3.67      -33.39     80.32 o 
 -11   2   7      116.26      134.11     54.79 o 
 -10   2   7     1463.42     1504.22    107.31 o 
  -9   2   7      270.65      288.23     48.27 o 
  -8   2   7       58.77       99.90     37.87 o 
  -7   2   7       41.62       60.97     30.83 o 
  -6   2   7      472.62      468.31     27.50 o 
  -5   2   7     1345.77     1411.33     34.04 o 
  -4   2   7      311.55      317.88     27.54 o 
  -3   2   7        7.20       35.08     26.09 o 
  -2   2   7        8.77       16.66     26.45 o 
  -1   2   7     1862.25     1829.52     44.45 o 
   0   2   7      158.96      175.64     21.77 o 
   1   2   7      746.72      716.82     26.31 o 
   2   2   7        8.19       13.28     25.12 o 
   3   2   7     1032.99     1051.03     32.08 o 
   4   2   7      187.90      249.51     35.11 o 
   5   2   7      171.35      186.89     32.18 o 
   6   2   7      444.74      510.93     37.19 o 
   7   2   7      143.43      126.81     45.41 o 
   8   2   7      419.91      393.63     42.77 o 
 -13   3   7       36.22      -17.04     84.81 o 
 -12   3   7      160.16      135.55     80.13 o 
 -11   3   7      249.96      237.77     54.61 o 
 -10   3   7      272.41      247.87     56.44 o 
  -9   3   7      940.20      952.69     38.82 o 
  -8   3   7        1.91       -2.46     36.35 o 
  -7   3   7       44.78       43.02     27.92 o 
  -6   3   7      181.19      184.83     28.34 o 
  -5   3   7      692.82      605.03    115.45 o 
  -4   3   7      247.89      246.73     28.69 o 
  -3   3   7      384.89      418.21     30.83 o 
  -2   3   7      637.47      585.21     39.93 o 
  -1   3   7      806.86      776.68     27.85 o 
   0   3   7      131.80      129.02     27.54 o 
   1   3   7       18.73        4.27     27.80 o 
   2   3   7     1128.65     1124.51     31.84 o 
   3   3   7       21.87       34.31     29.21 o 
   4   3   7      199.66      189.07     45.06 o 
   5   3   7       42.55      122.71     40.47 o 
   6   3   7      735.37      808.18     63.69 o 
   7   3   7      130.06      119.00     46.32 o 
   8   3   7        0.39      -64.09     85.25 o 
 -13   4   7        0.22      -23.78     87.37 o 
 -12   4   7       90.14       93.10     50.58 o 
 -11   4   7      237.87      241.42     42.00 o 
 -10   4   7      134.76      134.99     37.64 o 
  -9   4   7        0.04       22.05     34.45 o 
  -8   4   7       60.78      101.87     27.33 o 
  -7   4   7      208.48      184.16     32.47 o 
  -6   4   7      482.08      496.16     27.24 o 
  -5   4   7        2.81       29.45     27.58 o 
  -4   4   7      532.18      521.19     27.16 o 
  -3   4   7     2093.96     2078.75     30.03 o 
  -2   4   7      181.36      207.87     23.65 o 
  -1   4   7      223.40      206.46     26.04 o 
   0   4   7     1959.64     1914.84     41.06 o 
   1   4   7      756.09      768.57     30.39 o 
   2   4   7        5.61       -3.48     26.12 o 
   3   4   7      166.82      162.11     29.74 o 
   4   4   7      272.39      276.81     72.61 o 
   5   4   7       39.92       42.78     36.11 o 
   6   4   7       54.60      114.95     44.95 o 
   7   4   7      138.64      143.50     41.78 o 
 -12   5   7       81.00       64.73     46.50 o 
 -11   5   7        4.85       24.98     42.57 o 
 -10   5   7        1.16       15.83     41.94 o 
  -9   5   7      345.13      343.28     41.54 o 
  -8   5   7        6.30       34.39     46.29 o 
  -7   5   7       35.54       34.02     26.24 o 
  -6   5   7      923.49      912.82     29.48 o 
  -5   5   7     1459.45     1352.57    175.89 o 
  -4   5   7      405.73      379.33     24.84 o 
  -3   5   7     1677.68     1628.51     39.89 o 
  -2   5   7     1906.80     1829.52     32.02 o 
  -1   5   7      964.96      944.87     29.13 o 
   0   5   7       48.37       42.15     24.41 o 
   1   5   7     1566.52     1636.84     37.66 o 
   2   5   7      828.73      850.11     36.13 o 
   3   5   7       70.28       33.61     30.46 o 
   4   5   7       25.13       60.31     37.09 o 
   5   5   7      277.34      359.61     43.46 o 
   6   5   7       62.68       65.88     41.06 o 
 -12   6   7      114.84      127.15     47.55 o 
 -11   6   7      579.54      560.65     40.04 o 
 -10   6   7       81.03      117.67     37.03 o 
  -9   6   7     1634.48     1663.60     40.61 o 
  -8   6   7      499.22      518.10     30.12 o 
  -7   6   7       63.81       57.29     33.59 o 
  -6   6   7        4.12        1.80     32.98 o 
  -5   6   7      333.71      362.46     37.37 o 
  -4   6   7     2970.77     2944.35     45.16 o 
  -3   6   7     1902.44     1904.41     35.54 o 
  -2   6   7        0.51        4.18     26.37 o 
  -1   6   7      185.68      212.47     29.37 o 
   0   6   7      184.69      215.62     27.61 o 
   1   6   7        9.68       57.50     33.57 o 
   2   6   7       41.32       43.54     30.45 o 
   3   6   7       85.44       52.30     35.18 o 
   4   6   7      164.89      185.57     37.83 o 
   5   6   7       74.17       71.28     47.39 o 
   6   6   7       12.40       -3.28     42.03 o 
 -12   7   7       16.30      -12.05     44.34 o 
 -11   7   7      256.88      281.66     54.02 o 
 -10   7   7       82.81       93.19     33.56 o 
  -9   7   7       81.47       87.75     32.51 o 
  -8   7   7      105.97      115.42     35.25 o 
  -7   7   7      132.46      174.57     36.94 o 
  -6   7   7     3390.64     3403.88     61.33 o 
  -5   7   7        5.63      -12.89     32.47 o 
  -4   7   7      572.96      556.90     35.24 o 
  -3   7   7     1398.77     1416.88     34.59 o 
  -2   7   7     1533.08     1533.71     34.99 o 
  -1   7   7        3.53       -7.31     29.47 o 
   0   7   7      214.73      206.64     33.51 o 
   1   7   7      728.90      788.12     45.20 o 
   2   7   7      768.64      810.81     38.10 o 
   3   7   7      731.27      697.88     39.82 o 
   4   7   7        8.72      -20.29     45.81 o 
   5   7   7       17.74       76.48     64.87 o 
 -12   8   7       40.99       71.47     48.84 o 
 -11   8   7      322.94      314.52     40.87 o 
 -10   8   7      361.05      344.69     34.75 o 
  -9   8   7       39.41       -5.70     29.81 o 
  -8   8   7     1155.86     1110.34     39.21 o 
  -7   8   7       37.51       37.46     31.50 o 
  -6   8   7     1186.14     1079.78     31.13 o 
  -5   8   7       89.08      133.84     33.30 o 
  -4   8   7       73.42       49.26     30.65 o 
  -3   8   7      230.77      228.76     28.44 o 
  -2   8   7       32.82       51.46     40.19 o 
  -1   8   7       73.26       71.82     27.95 o 
   0   8   7      121.92      161.72     31.84 o 
   1   8   7       27.44       63.99     31.40 o 
   2   8   7      359.08      373.73     34.41 o 
   3   8   7      829.89      804.60     43.94 o 
   4   8   7      513.68      444.57     49.78 o 
 -11   9   7       21.91       53.67     40.75 o 
 -10   9   7      421.95      404.72     39.90 o 
  -9   9   7      353.71      432.44     38.25 o 
  -8   9   7       11.48        5.42     33.23 o 
  -7   9   7      238.13      230.80     32.52 o 
  -6   9   7      264.82      226.07     35.68 o 
  -5   9   7        2.12       21.76     39.98 o 
  -4   9   7       25.11       19.76     31.06 o 
  -3   9   7      245.54      276.57     41.62 o 
  -2   9   7      435.52      505.82     34.67 o 
  -1   9   7       11.59       34.58     41.66 o 
   0   9   7      223.44      214.50     43.36 o 
   1   9   7      903.28      929.14     42.64 o 
   2   9   7      655.32      647.55     36.98 o 
   3   9   7       33.20       11.16     38.78 o 
 -11  10   7       35.56       68.38     38.47 o 
 -10  10   7       29.60       68.87     33.09 o 
  -9  10   7        7.24       31.24     39.66 o 
  -8  10   7      487.62      519.23     35.03 o 
  -7  10   7      447.87      484.51     34.61 o 
  -6  10   7      246.00      270.22     36.16 o 
  -5  10   7      178.73      187.64     32.57 o 
  -4  10   7      101.91      134.80     32.63 o 
  -3  10   7        1.23       27.06     30.00 o 
  -2  10   7      127.15      143.98     43.19 o 
  -1  10   7      737.24      716.80     36.75 o 
   0  10   7      341.68      358.98     36.15 o 
   1  10   7       39.03       34.24     35.49 o 
   2  10   7       40.75       76.46     42.55 o 
 -10  11   7       14.61       25.31     42.71 o 
  -9  11   7      270.12      321.97     36.85 o 
  -8  11   7      161.70      178.16     36.25 o 
  -7  11   7      368.25      475.19     39.67 o 
  -6  11   7      218.03      210.61     34.79 o 
  -5  11   7      633.41      621.72     32.37 o 
  -4  11   7        8.59      -16.72     34.76 o 
  -3  11   7      140.31      163.93     32.67 o 
  -2  11   7      263.19      207.83     85.21 o 
  -1  11   7      104.47       96.79     46.72 o 
   0  11   7      129.94      130.24     37.76 o 
  -9  12   7        6.64        6.55     86.87 o 
  -8  12   7       75.77       88.64     41.54 o 
  -7  12   7      207.99      169.46     36.88 o 
  -6  12   7       32.02       37.71     39.60 o 
  -5  12   7      131.57      162.22     36.49 o 
  -4  12   7       34.77       85.65     40.25 o 
  -3  12   7       32.92       52.66     41.41 o 
  -2  12   7       48.50       80.12     48.08 o 
  -1  12   7      203.49       85.98     58.65 o 
  -5  13   7        1.09        1.99     55.95 o 
   0 -15   8       55.50       74.72     34.68 o 
   1 -15   8      351.51      374.40     53.70 o 
   2 -15   8       26.42       -8.50     33.42 o 
   3 -15   8      252.53      214.64     82.41 o 
   4 -15   8      278.17      274.66     43.14 o 
   5 -15   8       19.21       99.47     57.91 o 
  -2 -14   8      202.66      188.31     42.72 o 
  -1 -14   8      177.77      176.04     36.94 o 
   0 -14   8      653.06      697.65     47.40 o 
   1 -14   8      122.29      113.21     36.03 o 
   2 -14   8      622.89      656.68     35.01 o 
   3 -14   8      335.11      366.90    105.34 o 
   4 -14   8       14.25       22.33     47.06 o 
   5 -14   8      178.48      222.78     46.35 o 
   6 -14   8      133.28      182.16     48.52 o 
  -4 -13   8      360.07      345.31     43.71 o 
  -3 -13   8      178.31      207.15     41.21 o 
  -2 -13   8      422.49      457.83     45.42 o 
  -1 -13   8      137.30      144.87     35.02 o 
   0 -13   8       17.38       20.27     36.74 o 
   1 -13   8       12.92       20.07     37.97 o 
   2 -13   8      112.37       87.24     43.60 o 
   3 -13   8      233.50      203.01     38.17 o 
   4 -13   8      436.32      410.33     73.95 o 
   5 -13   8       15.36       77.85     70.80 o 
   6 -13   8       51.12       81.23     55.04 o 
   7 -13   8      107.97       99.71     41.63 o 
  -5 -12   8       21.99       56.35     41.83 o 
  -4 -12   8      528.18      485.55     41.52 o 
  -3 -12   8      220.45      248.61     32.41 o 
  -2 -12   8      292.91      292.52     34.58 o 
  -1 -12   8       53.18       99.02     36.18 o 
   0 -12   8     1463.72     1493.68     44.94 o 
   1 -12   8        4.65       50.59     35.94 o 
   2 -12   8      285.66      255.67     29.87 o 
   3 -12   8      550.68      538.78     75.48 o 
   4 -12   8        0.27      -21.86     50.37 o 
   5 -12   8        2.47       18.87     37.73 o 
   6 -12   8       50.14       98.25     66.37 o 
   7 -12   8      106.18       95.54     46.11 o 
   8 -12   8        8.71      -18.83     49.04 o 
  -6 -11   8       64.70       65.21     42.40 o 
  -5 -11   8       46.91       86.66     35.83 o 
  -4 -11   8      207.70      230.61     38.65 o 
  -3 -11   8       18.53       50.36     35.59 o 
  -2 -11   8      819.08      814.51     38.43 o 
  -1 -11   8       86.10       66.80     30.51 o 
   0 -11   8      328.70      339.97     31.99 o 
   1 -11   8      570.37      569.58     29.07 o 
   2 -11   8        1.49       28.22     27.54 o 
   3 -11   8      502.46      585.37     35.26 o 
   4 -11   8      394.04      436.07     37.39 o 
   5 -11   8      225.92      229.80     50.06 o 
   6 -11   8      158.32      122.24     44.81 o 
   7 -11   8      612.61      587.54     55.60 o 
   8 -11   8       65.49       60.77     41.17 o 
  -7 -10   8       27.60       32.19     48.62 o 
  -6 -10   8       28.52       31.63     39.17 o 
  -5 -10   8        5.63        6.16     37.67 o 
  -4 -10   8      122.91      117.07     36.36 o 
  -3 -10   8      139.16      164.74     35.51 o 
  -2 -10   8      139.81      143.33     39.95 o 
  -1 -10   8     1278.38     1312.02     42.10 o 
   0 -10   8      689.58      670.42     31.57 o 
   1 -10   8      979.08     1000.26     48.20 o 
   2 -10   8      841.08      807.97     36.50 o 
   3 -10   8      646.79      672.28     36.02 o 
   4 -10   8      213.18      172.51     34.15 o 
   5 -10   8      726.92      794.32     50.39 o 
   6 -10   8      534.22      580.52     37.42 o 
   7 -10   8       23.05       81.94     52.38 o 
   8 -10   8        8.03       29.33     39.19 o 
   9 -10   8      152.74      187.08     48.17 o 
  -8  -9   8       45.42       42.11     49.11 o 
  -7  -9   8      513.12      491.35     43.32 o 
  -6  -9   8      124.74      135.14     43.92 o 
  -5  -9   8       59.02       35.74     36.01 o 
  -4  -9   8      538.47      543.51     35.89 o 
  -3  -9   8     1815.93     1869.66     53.89 o 
  -2  -9   8      743.74      774.88     40.79 o 
  -1  -9   8     1666.17     1669.65     49.60 o 
   0  -9   8     3046.10     3069.50    141.61 o 
   1  -9   8      641.48      604.07     42.68 o 
   2  -9   8       25.57       42.05     37.10 o 
   3  -9   8      435.90      441.96     28.44 o 
   4  -9   8      406.10      414.31     31.39 o 
   5  -9   8       56.26      136.09     77.54 o 
   6  -9   8       17.87       -2.80     43.72 o 
   7  -9   8       78.41       91.15     37.09 o 
   8  -9   8       23.17       89.48     43.85 o 
   9  -9   8       76.40       46.74     37.16 o 
  -9  -8   8       53.67       54.88     46.50 o 
  -8  -8   8      350.25      346.45     48.51 o 
  -7  -8   8       36.69       35.83     44.33 o 
  -6  -8   8     1020.86     1006.96     45.35 o 
  -5  -8   8       44.67       58.15     35.50 o 
  -4  -8   8       13.63       24.50     38.86 o 
  -3  -8   8        5.85       37.77     33.80 o 
  -2  -8   8      848.73      830.85     40.22 o 
  -1  -8   8      346.17      378.70     27.55 o 
   0  -8   8       40.05       22.87     28.43 o 
   1  -8   8      189.13      202.66     36.37 o 
   2  -8   8     1668.04     1691.07     66.20 o 
   3  -8   8        8.14        3.29     28.06 o 
   4  -8   8       10.49        8.01     33.32 o 
   5  -8   8      738.16      748.82     41.61 o 
   6  -8   8      103.29       88.84     41.15 o 
   7  -8   8       50.02       19.09     30.85 o 
   8  -8   8       79.75       60.29     33.70 o 
   9  -8   8        6.47      -18.49     36.02 o 
  -9  -7   8       16.58       10.43     45.78 o 
  -8  -7   8       12.91       28.22     50.36 o 
  -7  -7   8        3.39        1.48     41.75 o 
  -6  -7   8      134.50      137.51     40.72 o 
  -5  -7   8      718.66      695.50     36.95 o 
  -4  -7   8      516.34      517.51     34.77 o 
  -3  -7   8     1485.42     1464.49     54.67 o 
  -2  -7   8      633.34      627.77     28.23 o 
  -1  -7   8      414.21      415.86     29.51 o 
   0  -7   8      400.17      381.61     32.06 o 
   1  -7   8        2.89       -1.93     26.00 o 
   2  -7   8       44.42       51.90     25.54 o 
   3  -7   8      300.21      353.27     45.49 o 
   4  -7   8      310.37      335.96     30.25 o 
   5  -7   8       52.74       85.73     38.24 o 
   6  -7   8        1.67       56.63     30.52 o 
   7  -7   8      174.21      187.50     32.92 o 
   8  -7   8     1156.28     1199.35     40.32 o 
   9  -7   8        8.64       15.79     40.98 o 
 -10  -6   8        8.38       21.22     85.18 o 
  -9  -6   8       64.32       94.79     57.35 o 
  -8  -6   8      120.63      121.24     44.95 o 
  -7  -6   8      168.82      179.00     39.36 o 
  -6  -6   8       44.03       84.15     30.64 o 
  -5  -6   8       31.39       44.16     26.47 o 
  -4  -6   8      405.69      380.09     37.89 o 
  -3  -6   8     2795.61     2841.48     74.07 o 
  -2  -6   8      182.77      176.07     27.99 o 
  -1  -6   8     1942.27     2043.47     49.09 o 
   0  -6   8      139.26      127.79     28.27 o 
   1  -6   8       44.03       77.34     27.62 o 
   2  -6   8      259.93      279.13     28.51 o 
   3  -6   8      217.87      226.58     28.32 o 
   4  -6   8       10.17       41.25     31.46 o 
   5  -6   8       72.07       71.86     33.16 o 
   6  -6   8      134.64       74.07     34.06 o 
   7  -6   8      101.91      126.47     29.66 o 
   8  -6   8      483.33      429.26     34.40 o 
   9  -6   8      269.11      308.69     40.79 o 
 -10  -5   8       20.78       26.38     46.26 o 
  -9  -5   8       88.96      106.82     53.96 o 
  -8  -5   8      262.70      293.69     51.52 o 
  -7  -5   8      139.01      160.24     37.10 o 
  -6  -5   8        0.40      -19.80     28.57 o 
  -5  -5   8     1298.67     1339.08     34.77 o 
  -4  -5   8      612.92      624.19     27.60 o 
  -3  -5   8     2229.32     2254.43     52.74 o 
  -2  -5   8      506.82      543.32     28.63 o 
  -1  -5   8        3.65       -3.02     27.39 o 
   0  -5   8      862.66      823.38     33.91 o 
   1  -5   8      191.93      190.21     31.50 o 
   2  -5   8       84.93      121.10     26.96 o 
   3  -5   8      186.82      167.58     28.81 o 
   4  -5   8      803.32      810.82     31.08 o 
   5  -5   8      179.74      170.99     30.18 o 
   6  -5   8     1703.14     1616.28     42.22 o 
   7  -5   8      367.27      355.60     42.22 o 
   8  -5   8       63.75       79.04     37.39 o 
   9  -5   8       93.76       79.33     36.20 o 
 -11  -4   8       23.45       57.78     60.27 o 
 -10  -4   8      173.14      157.54     44.94 o 
  -9  -4   8     1098.87     1159.49     48.28 o 
  -8  -4   8       76.39      101.26     40.52 o 
  -7  -4   8      209.48      198.21     47.99 o 
  -6  -4   8     1220.46     1334.83     49.86 o 
  -5  -4   8     1752.46     1801.38     38.12 o 
  -4  -4   8      410.93      421.00     26.28 o 
  -3  -4   8      397.30      364.51     32.15 o 
  -2  -4   8      484.40      523.26     27.28 o 
  -1  -4   8      345.79      322.00     24.77 o 
   0  -4   8     1740.70     1990.39     42.23 o 
   1  -4   8     2092.95     2115.16     36.02 o 
   2  -4   8      174.64      149.97     31.43 o 
   3  -4   8       68.05       60.65     25.61 o 
   4  -4   8     1576.48     1643.69     34.48 o 
   5  -4   8     4034.38     4029.37     51.12 o 
   6  -4   8     1079.52     1116.44     57.95 o 
   7  -4   8      712.90      715.02     42.63 o 
   8  -4   8      625.58      656.87     45.38 o 
   9  -4   8      128.87       92.55     47.01 o 
 -11  -3   8      353.06      396.98     59.77 o 
 -10  -3   8       85.98      119.49     44.72 o 
  -9  -3   8       56.03       69.83     41.26 o 
  -8  -3   8      189.04      210.16     49.34 o 
  -7  -3   8       99.94      109.74     38.42 o 
  -6  -3   8      217.13      227.21     33.23 o 
  -5  -3   8      901.09      909.97     39.41 o 
  -4  -3   8      457.72      484.70     29.60 o 
  -3  -3   8     1950.32     1934.12     31.77 o 
  -2  -3   8      145.99      162.30     23.68 o 
  -1  -3   8     3828.52     3960.12     40.09 o 
   0  -3   8     4540.87     4571.40     46.35 o 
   1  -3   8      523.93      496.40     29.68 o 
   2  -3   8      253.03      217.97     29.22 o 
   3  -3   8      715.41      757.17     38.82 o 
   4  -3   8       15.64       11.71     32.04 o 
   5  -3   8      992.48     1018.46     36.09 o 
   6  -3   8       18.32       39.85     29.96 o 
   7  -3   8      146.05      186.71     37.09 o 
   8  -3   8      332.64      301.77     39.15 o 
   9  -3   8       25.21        1.63     40.76 o 
 -12  -2   8      108.62       55.29     62.28 o 
 -11  -2   8        3.93       24.43     45.27 o 
 -10  -2   8       67.97       78.12     52.83 o 
  -9  -2   8       68.57       83.18     50.55 o 
  -8  -2   8        2.34       13.73     33.96 o 
  -7  -2   8       68.68       94.60     38.20 o 
  -6  -2   8      613.75      590.97     32.69 o 
  -5  -2   8       14.67       13.18     29.92 o 
  -4  -2   8       27.98       43.74     26.61 o 
  -3  -2   8      523.46      578.59     30.32 o 
  -2  -2   8      158.91      120.33     25.58 o 
  -1  -2   8      193.35      179.54     28.89 o 
   0  -2   8      923.74      882.75     28.54 o 
   1  -2   8      911.71      920.87     26.72 o 
   2  -2   8      590.91      611.27     30.63 o 
   3  -2   8        0.84      -15.94     25.43 o 
   4  -2   8       95.52      120.31     28.62 o 
   5  -2   8        2.70       30.41     29.49 o 
   6  -2   8      132.33      133.83     34.74 o 
   7  -2   8        5.38       -0.10     32.90 o 
   8  -2   8        6.19       60.13     34.90 o 
   9  -2   8       51.88       75.29     49.46 o 
 -12  -1   8      315.39      363.31     60.58 o 
 -11  -1   8      633.91      590.06     42.91 o 
 -10  -1   8        9.70       -5.92     43.11 o 
  -9  -1   8      389.02      355.36     50.90 o 
  -8  -1   8        6.04       -3.12     32.74 o 
  -7  -1   8       31.88       39.67     37.35 o 
  -6  -1   8       30.98       74.39     35.71 o 
  -5  -1   8      312.76      286.21     28.10 o 
  -4  -1   8     2969.94     3029.28     45.56 o 
  -3  -1   8      209.35      210.54     29.03 o 
  -2  -1   8       21.80       20.18     21.95 o 
  -1  -1   8     2748.97     2814.63     40.93 o 
   0  -1   8     6991.79     7312.57     44.07 o 
   1  -1   8        4.63        7.44     23.05 o 
   2  -1   8        3.43       -5.99     24.93 o 
   3  -1   8       69.19       84.70     31.63 o 
   4  -1   8      220.43      204.38     30.05 o 
   5  -1   8      164.51      196.53     34.95 o 
   6  -1   8      134.95      154.61     32.28 o 
   7  -1   8      548.74      579.32     40.25 o 
   8  -1   8       30.56       24.47     37.63 o 
   9  -1   8      344.77      299.55     87.12 o 
 -12   0   8        4.39       56.48     82.13 o 
 -11   0   8        3.78       26.05     44.62 o 
 -10   0   8      135.16      155.92     40.85 o 
  -9   0   8       35.17       85.42     48.96 o 
  -8   0   8      183.44      172.66     39.55 o 
  -7   0   8      407.80      441.57     46.27 o 
  -6   0   8     1920.55     2023.33     39.71 o 
  -5   0   8       27.22       53.73     26.05 o 
  -4   0   8      825.42      863.84     27.75 o 
  -3   0   8     2965.10     3026.92     54.43 o 
  -2   0   8     3813.30     3848.33     52.25 o 
  -1   0   8       83.70      115.08     23.26 o 
   0   0   8     4148.03     4276.06     73.07 o 
   1   0   8      957.33      962.61     27.99 o 
   2   0   8       61.77       58.45     25.27 o 
   3   0   8       44.33       71.48     28.16 o 
   4   0   8       67.11       68.91     29.18 o 
   5   0   8       36.02       48.63     38.77 o 
   6   0   8      256.62      288.31     52.73 o 
   7   0   8      346.78      326.37     36.79 o 
   8   0   8       99.23      113.76     47.39 o 
 -12   1   8      173.98      143.16     59.91 o 
 -11   1   8      368.07      407.91     55.05 o 
 -10   1   8      356.09      372.21     43.32 o 
  -9   1   8      100.49      156.87     40.03 o 
  -8   1   8     2308.00     2333.06     48.12 o 
  -7   1   8      131.26      170.11     37.47 o 
  -6   1   8       67.33      101.81     27.43 o 
  -5   1   8     2259.92     2265.38     40.00 o 
  -4   1   8     2470.33     2513.14     38.00 o 
  -3   1   8      241.26      262.77     26.06 o 
  -2   1   8      574.44      600.82     25.94 o 
  -1   1   8     1419.63     1391.17     29.47 o 
   0   1   8     1331.31     1345.49     32.53 o 
   1   1   8      728.56      766.81     27.59 o 
   2   1   8      268.89      235.55     25.18 o 
   3   1   8        3.22       12.53     24.27 o 
   4   1   8     1013.53     1055.87     41.92 o 
   5   1   8     1496.20     1455.42     38.73 o 
   6   1   8      275.24      331.39     44.98 o 
   7   1   8      198.31      239.91     40.27 o 
   8   1   8        3.41      -47.93     47.93 o 
 -12   2   8       21.54       51.98     80.75 o 
 -11   2   8      146.64      143.85     53.48 o 
 -10   2   8     1241.81     1220.51     46.24 o 
  -9   2   8      281.94      300.79     35.41 o 
  -8   2   8      494.84      499.80     48.83 o 
  -7   2   8      441.40      456.02     29.95 o 
  -6   2   8     1259.04     1293.45     31.16 o 
  -5   2   8     2414.93     2430.91     40.22 o 
  -4   2   8       51.42       73.22     27.59 o 
  -3   2   8     2099.14     1999.86     40.45 o 
  -2   2   8      267.47      232.94     24.09 o 
  -1   2   8      410.11      405.47     27.12 o 
   0   2   8      433.39      442.83     24.94 o 
   1   2   8      776.00      724.35     32.56 o 
   2   2   8      319.55      304.01     29.05 o 
   3   2   8     1126.52     1099.13     30.61 o 
   4   2   8        9.46      -27.54     29.46 o 
   5   2   8      713.76      682.17     38.59 o 
   6   2   8      321.91      342.05     39.10 o 
   7   2   8      746.92      706.38     68.55 o 
 -12   3   8       71.04       95.23     57.66 o 
 -11   3   8      121.14       54.36     77.63 o 
 -10   3   8       28.68      106.48     40.80 o 
  -9   3   8      685.41      735.10     34.04 o 
  -8   3   8       13.37       41.00     31.63 o 
  -7   3   8      246.49      235.82     27.21 o 
  -6   3   8       20.54       35.26     25.94 o 
  -5   3   8      242.51      228.57     26.40 o 
  -4   3   8      352.55      351.41     26.80 o 
  -3   3   8      126.17      120.98     27.54 o 
  -2   3   8      745.12      678.81     27.15 o 
  -1   3   8      483.33      446.80     25.26 o 
   0   3   8       30.36       24.48     24.09 o 
   1   3   8        0.22      -10.50     28.51 o 
   2   3   8      392.04      412.37     27.72 o 
   3   3   8      591.21      595.15     32.01 o 
   4   3   8      105.18      105.49     36.52 o 
   5   3   8       37.88       40.92     70.55 o 
   6   3   8       72.53       39.17     45.39 o 
   7   3   8      300.83      265.95     42.09 o 
 -12   4   8       14.44      -24.34     80.63 o 
 -11   4   8       10.11       20.97     53.23 o 
 -10   4   8      278.42      307.36     49.31 o 
  -9   4   8       60.49       50.26     34.00 o 
  -8   4   8        3.13       11.47     30.61 o 
  -7   4   8      901.65      910.27     29.39 o 
  -6   4   8      245.42      241.27     26.65 o 
  -5   4   8       40.66       47.75     25.58 o 
  -4   4   8      131.65      157.99     25.73 o 
  -3   4   8      450.87      484.74     32.44 o 
  -2   4   8       19.27       32.21     28.40 o 
  -1   4   8      226.42      250.76     31.83 o 
   0   4   8      711.82      744.73     31.15 o 
   1   4   8     1941.55     1938.49     32.72 o 
   2   4   8        2.70        6.74     25.30 o 
   3   4   8       46.49       56.06     30.49 o 
   4   4   8      883.94      962.76     65.96 o 
   5   4   8       47.96       78.22     44.52 o 
   6   4   8       27.01       66.73     57.21 o 
 -12   5   8      523.62      594.71     68.03 o 
 -11   5   8       31.99       49.52     51.08 o 
 -10   5   8        4.71        9.04     42.51 o 
  -9   5   8        2.89        2.22     35.77 o 
  -8   5   8      377.15      369.90     28.39 o 
  -7   5   8       19.10       29.56     27.59 o 
  -6   5   8       31.05       51.46     26.97 o 
  -5   5   8      869.07      874.48     40.76 o 
  -4   5   8      717.29      722.49     28.55 o 
  -3   5   8        0.86       -7.40     36.25 o 
  -2   5   8       99.52      108.68     27.05 o 
  -1   5   8     1232.21     1225.82     41.56 o 
   0   5   8     1415.65     1431.50     37.06 o 
   1   5   8        6.22        7.08     30.12 o 
   2   5   8       17.61       56.43     33.81 o 
   3   5   8       41.80       61.22     34.78 o 
   4   5   8       41.51       63.64     38.57 o 
   5   5   8      144.98      169.45     39.17 o 
   6   5   8       69.57      -41.46     60.61 o 
 -12   6   8        6.73       -3.71     44.43 o 
 -11   6   8       65.66       58.12     40.12 o 
 -10   6   8      817.53      783.86     40.71 o 
  -9   6   8       95.28      154.55     36.90 o 
  -8   6   8      739.46      716.86     42.16 o 
  -7   6   8      655.10      627.12     30.66 o 
  -6   6   8       80.56       59.55     34.38 o 
  -5   6   8      214.87      191.63     38.62 o 
  -4   6   8      843.09      869.47     32.17 o 
  -3   6   8     1143.39     1156.67     28.61 o 
  -2   6   8      136.46      163.32     33.42 o 
  -1   6   8     1579.27     1580.96     39.12 o 
   0   6   8     5406.34     5424.92     89.34 o 
   1   6   8     1136.89     1101.69     38.15 o 
   2   6   8      476.01      527.31     41.27 o 
   3   6   8      121.60      117.63     37.35 o 
   4   6   8      327.36      341.50     46.91 o 
   5   6   8       75.86      107.52     41.78 o 
 -12   7   8      378.80      406.59     50.50 o 
 -11   7   8       23.21        6.01     46.22 o 
 -10   7   8        8.24        7.51     44.33 o 
  -9   7   8     1295.50     1315.13     41.31 o 
  -8   7   8      835.79      827.66     34.38 o 
  -7   7   8        2.70        1.06     32.10 o 
  -6   7   8       10.57        6.72     28.47 o 
  -5   7   8     1030.91     1011.43    261.86 o 
  -4   7   8      215.62      221.99     30.54 o 
  -3   7   8     1166.51     1182.64     33.77 o 
  -2   7   8     1445.29     1462.46     35.63 o 
  -1   7   8       30.85       55.20     27.80 o 
   0   7   8      162.80      189.24     36.02 o 
   1   7   8       72.04       71.07     29.38 o 
   2   7   8        8.20        6.29     32.80 o 
   3   7   8        2.85       -1.21     42.12 o 
   4   7   8       75.04       19.15     63.25 o 
 -11   8   8       35.84       13.80     41.49 o 
 -10   8   8      122.70      140.24     32.33 o 
  -9   8   8        1.20       -4.57     38.07 o 
  -8   8   8       68.19      107.50     32.30 o 
  -7   8   8       41.82       83.72     31.96 o 
  -6   8   8      300.32      367.70     33.17 o 
  -5   8   8       11.18      -15.25     31.43 o 
  -4   8   8       50.34       27.73     34.92 o 
  -3   8   8       33.98       39.10     31.45 o 
  -2   8   8        2.31       15.92     35.64 o 
  -1   8   8      101.72       98.43     35.50 o 
   0   8   8      137.43      141.48     32.71 o 
   1   8   8      177.75      259.01     80.44 o 
   2   8   8      286.37      241.62     39.83 o 
   3   8   8      217.24      241.60     47.40 o 
 -11   9   8        0.61       27.57     41.91 o 
 -10   9   8      122.87      105.47     33.00 o 
  -9   9   8      410.17      450.55     45.64 o 
  -8   9   8      458.36      451.75     32.32 o 
  -7   9   8      120.96      115.13     33.84 o 
  -6   9   8        2.27       13.37     30.29 o 
  -5   9   8      177.00      202.47     32.85 o 
  -4   9   8       95.94       98.68     32.53 o 
  -3   9   8       26.75       21.78     35.85 o 
  -2   9   8      443.23      478.56     34.62 o 
  -1   9   8       81.78       86.27     33.79 o 
   0   9   8      320.44      313.04     34.02 o 
   1   9   8      185.15      172.57     35.87 o 
   2   9   8      421.83      414.09     43.70 o 
 -10  10   8      185.05      145.69     37.98 o 
  -9  10   8       16.97        9.83     35.55 o 
  -8  10   8      380.34      388.43     36.95 o 
  -7  10   8      336.86      399.06     45.82 o 
  -6  10   8      256.12      291.37     38.76 o 
  -5  10   8       55.73       95.03     33.11 o 
  -4  10   8      217.24      242.04     38.30 o 
  -3  10   8      585.17      595.71     56.75 o 
  -2  10   8       18.10       81.31     43.46 o 
  -1  10   8       19.47       31.78     31.91 o 
   0  10   8       76.81      102.75     41.40 o 
   1  10   8       33.94       24.30     42.59 o 
  -9  11   8      156.94      135.81     49.44 o 
  -8  11   8       92.81      103.21     36.97 o 
  -7  11   8       30.41       34.88     33.18 o 
  -6  11   8      205.68      216.87     46.96 o 
  -5  11   8      108.17      182.33     35.46 o 
  -4  11   8       89.04      125.83     32.34 o 
  -3  11   8      161.32      181.15     37.21 o 
  -2  11   8      177.39      186.77     41.59 o 
  -1  11   8      122.48      112.69     49.49 o 
  -7  12   8      291.56      298.90     42.01 o 
  -6  12   8       25.41       77.40     42.29 o 
  -5  12   8       26.72       46.70     37.18 o 
  -4  12   8      114.12      115.56     38.64 o 
  -3  12   8      217.36      255.29     43.53 o 
   1 -15   9       87.52       92.68     43.23 o 
   2 -15   9      213.27      194.15     35.12 o 
   3 -15   9        4.62       39.64     37.09 o 
  -2 -14   9       43.20       41.13     37.69 o 
  -1 -14   9       27.33       56.42     36.95 o 
   0 -14   9       43.79       73.99     40.71 o 
   1 -14   9       35.71       28.77     36.12 o 
   2 -14   9      287.42      285.03     33.35 o 
   3 -14   9      151.78      193.10     35.76 o 
   4 -14   9       17.54       23.11     36.58 o 
   5 -14   9      115.91      134.74     34.51 o 
  -4 -13   9        9.69        5.33     49.70 o 
  -3 -13   9     1846.87     1767.94     55.85 o 
  -2 -13   9       12.78       28.78     39.75 o 
  -1 -13   9      442.07      415.25     55.60 o 
   0 -13   9        0.98       67.06     38.08 o 
   1 -13   9      467.31      458.94     35.33 o 
   2 -13   9      724.88      694.78     67.08 o 
   3 -13   9       19.31       38.57     31.02 o 
   4 -13   9       30.97       50.01     31.50 o 
   5 -13   9      117.90      129.58     40.03 o 
   6 -13   9        1.27       -6.03     52.64 o 
   7 -13   9        6.11       10.80     83.50 o 
  -5 -12   9      341.44      339.73     39.36 o 
  -4 -12   9      133.30      115.78     40.69 o 
  -3 -12   9      353.20      329.25     36.71 o 
  -2 -12   9      455.93      481.07     35.58 o 
  -1 -12   9       60.51       94.70     32.95 o 
   0 -12   9        5.97       65.85     35.84 o 
   1 -12   9     1167.43     1231.81     36.75 o 
   2 -12   9      455.44      424.93     30.89 o 
   3 -12   9      736.35      719.53     31.97 o 
   4 -12   9       25.36       12.59     33.90 o 
   5 -12   9        5.26       29.63     38.33 o 
   6 -12   9       37.60       37.88     32.14 o 
   7 -12   9      527.47      559.80     35.30 o 
  -6 -11   9      144.39      155.57     48.64 o 
  -5 -11   9      102.69       88.18     40.32 o 
  -4 -11   9      140.94      130.84     37.99 o 
  -3 -11   9      313.09      340.81     34.26 o 
  -2 -11   9      438.48      515.12     36.98 o 
  -1 -11   9      679.80      673.89     30.76 o 
   0 -11   9      220.73      237.89     32.20 o 
   1 -11   9       92.18      127.95     38.04 o 
   2 -11   9      172.31      206.43     32.48 o 
   3 -11   9       21.53       18.99     36.28 o 
   4 -11   9      132.77      181.19     37.22 o 
   5 -11   9       15.26        3.90     30.10 o 
   6 -11   9       99.82       68.32     37.74 o 
   7 -11   9        4.49       -3.50     34.68 o 
   8 -11   9      292.62      252.69     42.74 o 
  -7 -10   9       25.95       47.72     48.94 o 
  -6 -10   9      123.67       92.12     39.81 o 
  -5 -10   9      585.64      648.16     39.88 o 
  -4 -10   9       36.44       51.12     36.40 o 
  -3 -10   9      220.56      197.88     50.87 o 
  -2 -10   9       64.29       76.86     35.36 o 
  -1 -10   9      491.96      474.47     32.71 o 
   0 -10   9       29.99        0.63     38.64 o 
   1 -10   9      432.68      447.70     31.33 o 
   2 -10   9      289.87      331.65     31.22 o 
   3 -10   9      798.42      850.51     30.26 o 
   4 -10   9       10.74       23.21     29.09 o 
   5 -10   9      318.98      278.67     36.03 o 
   6 -10   9      506.49      540.84     38.60 o 
   7 -10   9       43.16       56.67     34.89 o 
   8 -10   9       41.14       65.31     35.98 o 
  -8  -9   9        3.17       30.25     43.33 o 
  -7  -9   9       95.97       95.54     47.00 o 
  -6  -9   9       35.73       71.15     38.21 o 
  -5  -9   9       10.91        5.46     32.34 o 
  -4  -9   9      158.02      134.28     32.74 o 
  -3  -9   9      254.10      275.06     40.72 o 
  -2  -9   9      450.27      441.95     32.20 o 
  -1  -9   9      263.93      281.56     28.14 o 
   0  -9   9      647.04      744.14     59.42 o 
   1  -9   9      696.53      688.61     35.85 o 
   2  -9   9       59.33      101.15     29.75 o 
   3  -9   9      106.70       74.10     31.10 o 
   4  -9   9      814.49      819.52     32.22 o 
   5  -9   9      731.62      709.90     38.22 o 
   6  -9   9       46.26       64.83     36.10 o 
   7  -9   9       69.64       82.35     33.47 o 
   8  -9   9        2.48       22.52     36.49 o 
  -9  -8   9      158.58      145.43     62.45 o 
  -8  -8   9       71.29       78.60     43.07 o 
  -7  -8   9       13.14       39.81     44.35 o 
  -6  -8   9      244.01      297.43     49.32 o 
  -5  -8   9      368.29      400.93     41.16 o 
  -4  -8   9      379.35      406.53     35.00 o 
  -3  -8   9      409.75      434.24     44.03 o 
  -2  -8   9      922.01      934.22     41.85 o 
  -1  -8   9      424.76      444.09     32.84 o 
   0  -8   9      415.46      457.70     33.21 o 
   1  -8   9      456.61      475.51     41.56 o 
   2  -8   9      610.16      645.74     34.30 o 
   3  -8   9       59.86       74.41     33.82 o 
   4  -8   9      153.94      176.92     30.68 o 
   5  -8   9      291.05      355.76     33.50 o 
   6  -8   9      289.78      317.86     36.17 o 
   7  -8   9      273.47      355.28     34.38 o 
   8  -8   9      101.64      117.31     32.22 o 
   9  -8   9      145.79      128.93     42.33 o 
  -9  -7   9      110.85      187.16     85.31 o 
  -8  -7   9       72.70       92.53     45.03 o 
  -7  -7   9      706.14      756.42     47.98 o 
  -6  -7   9        2.54       13.17     40.86 o 
  -5  -7   9      111.09       54.27     33.57 o 
  -4  -7   9      232.42      267.40     39.01 o 
  -3  -7   9      926.38      975.44     55.77 o 
  -2  -7   9      571.01      570.35     33.50 o 
  -1  -7   9       20.80       37.61     26.43 o 
   0  -7   9       16.56        5.42     29.14 o 
   1  -7   9      992.99     1005.42     31.49 o 
   2  -7   9     1125.51     1109.70     32.82 o 
   3  -7   9       50.22       96.69     28.32 o 
   4  -7   9      158.82      208.93     37.49 o 
   5  -7   9      193.33      195.53     30.76 o 
   6  -7   9       27.05      -11.33     31.41 o 
   7  -7   9      136.70      128.32     37.65 o 
   8  -7   9      216.35      176.64     39.10 o 
   9  -7   9       76.94       28.70     37.75 o 
 -10  -6   9       51.81        6.12     85.06 o 
  -9  -6   9       49.10       66.53     46.80 o 
  -8  -6   9      405.80      467.32     45.09 o 
  -7  -6   9      187.99      163.82     41.71 o 
  -6  -6   9     1076.20     1147.68     40.27 o 
  -5  -6   9      336.20      321.07     31.27 o 
  -4  -6   9      179.40      183.80     29.74 o 
  -3  -6   9       53.97       64.99     28.18 o 
  -2  -6   9      658.90      677.92     31.01 o 
  -1  -6   9      201.37      229.01     26.01 o 
   0  -6   9      548.74      567.69     30.03 o 
   1  -6   9      198.53      171.93     29.03 o 
   2  -6   9     1762.59     1719.40     37.52 o 
   3  -6   9     1889.85     2022.86     63.98 o 
   4  -6   9       56.20       51.80     33.30 o 
   5  -6   9      997.88     1009.48     36.27 o 
   6  -6   9      207.56      168.35     31.82 o 
   7  -6   9      217.45      202.69     30.84 o 
   8  -6   9      190.62      178.99     39.21 o 
   9  -6   9      327.25      283.52     42.93 o 
 -10  -5   9      330.51      305.38     58.88 o 
  -9  -5   9       27.01      -40.50     54.54 o 
  -8  -5   9      364.66      365.43     43.36 o 
  -7  -5   9      893.36      893.37     74.70 o 
  -6  -5   9       85.12      146.15     40.39 o 
  -5  -5   9       69.60       82.19     27.63 o 
  -4  -5   9      461.46      492.55     32.72 o 
  -3  -5   9      502.06      488.67     29.08 o 
  -2  -5   9     2069.20     2109.86     32.97 o 
  -1  -5   9       39.24       35.57     25.59 o 
   0  -5   9     3683.38     3606.51     40.51 o 
   1  -5   9      575.66      627.49     33.84 o 
   2  -5   9       10.54       16.77     26.19 o 
   3  -5   9       24.43        4.99     26.34 o 
   4  -5   9      144.77      143.52     33.65 o 
   5  -5   9     1337.17     1306.76     41.98 o 
   6  -5   9      950.00      933.63     44.55 o 
   7  -5   9      793.68      747.77     35.33 o 
   8  -5   9       71.61       51.48     35.30 o 
   9  -5   9       88.16       58.55     42.31 o 
 -11  -4   9       73.63       46.71     61.16 o 
 -10  -4   9       33.96       24.13     39.10 o 
  -9  -4   9      350.16      335.11     39.38 o 
  -8  -4   9        9.67      -20.30     40.59 o 
  -7  -4   9      523.12      524.17     39.88 o 
  -6  -4   9       10.03       73.64     45.83 o 
  -5  -4   9      359.13      325.49     53.59 o 
  -4  -4   9        4.37       23.18     28.74 o 
  -3  -4   9      210.97      219.01     24.36 o 
  -2  -4   9      161.74      155.00     25.85 o 
  -1  -4   9     2976.25     2929.36     31.61 o 
   0  -4   9      666.25      716.40     26.61 o 
   1  -4   9      357.37      348.31     29.61 o 
   2  -4   9      244.63      235.01     26.90 o 
   3  -4   9       24.00       46.96     28.48 o 
   4  -4   9        0.77      -14.30     27.43 o 
   5  -4   9      111.69      103.34     30.17 o 
   6  -4   9      145.49      196.71     40.32 o 
   7  -4   9      241.02      223.03     37.25 o 
   8  -4   9        2.88       17.46     32.98 o 
   9  -4   9       17.19       33.64     37.92 o 
 -11  -3   9       15.77       46.03     58.50 o 
 -10  -3   9      124.77      138.47     46.25 o 
  -9  -3   9        8.52      -10.06     41.94 o 
  -8  -3   9       21.88       79.77     39.30 o 
  -7  -3   9      365.29      412.40     38.97 o 
  -6  -3   9      279.74      315.03     38.00 o 
  -5  -3   9        0.20        0.42     25.46 o 
  -4  -3   9      261.10      242.93     23.98 o 
  -3  -3   9      957.56      963.11     31.18 o 
  -2  -3   9      541.70      569.38     25.31 o 
  -1  -3   9     1804.03     1816.73     31.34 o 
   0  -3   9     1206.62     1238.74     29.62 o 
   1  -3   9     1165.83     1195.08     26.92 o 
   2  -3   9        3.39       25.49     31.44 o 
   3  -3   9      448.35      432.69     33.26 o 
   4  -3   9     1212.42     1247.87     34.17 o 
   5  -3   9     2364.93     2297.73     51.26 o 
   6  -3   9      122.98      115.88     31.81 o 
   7  -3   9      508.36      478.81     44.33 o 
   8  -3   9      105.75      113.32     36.28 o 
 -11  -2   9       18.68        5.57     46.14 o 
 -10  -2   9        3.60       20.03     37.06 o 
  -9  -2   9      169.06      179.50     42.08 o 
  -8  -2   9      454.62      450.21     79.69 o 
  -7  -2   9        1.90        4.07     37.62 o 
  -6  -2   9      424.66      344.26     46.35 o 
  -5  -2   9      298.61      299.52     30.73 o 
  -4  -2   9        0.76       21.28     24.83 o 
  -3  -2   9      359.13      376.82     28.90 o 
  -2  -2   9     4632.56     4731.00     40.86 o 
  -1  -2   9     3367.86     3373.85     33.92 o 
   0  -2   9        1.87      -10.73     25.42 o 
   1  -2   9      187.35      177.26     22.43 o 
   2  -2   9      159.69      164.21     28.30 o 
   3  -2   9       33.04       15.19     32.45 o 
   4  -2   9        6.42       -8.24     29.92 o 
   5  -2   9       63.85      107.08     30.09 o 
   6  -2   9      187.87      207.29     29.80 o 
   7  -2   9        4.70        1.70     38.21 o 
   8  -2   9       21.35       28.20     41.31 o 
 -12  -1   9        0.22      -15.03     60.63 o 
 -11  -1   9      121.81       79.39     41.12 o 
 -10  -1   9      399.89      426.43     44.57 o 
  -9  -1   9      222.22      254.62     35.36 o 
  -8  -1   9      297.16      310.92     40.55 o 
  -7  -1   9      694.43      694.69     43.90 o 
  -6  -1   9       14.41       45.48     36.37 o 
  -5  -1   9     1004.25     1037.06     35.50 o 
  -4  -1   9       23.73       10.79     27.64 o 
  -3  -1   9       29.15       42.57     25.00 o 
  -2  -1   9        9.46       -0.83     24.43 o 
  -1  -1   9      694.86      674.00     25.78 o 
   0  -1   9     4057.73     4105.85     35.97 o 
   1  -1   9      301.33      294.51     23.07 o 
   2  -1   9       39.32       46.90     24.02 o 
   3  -1   9      286.50      287.40     33.51 o 
   4  -1   9       86.34       82.29     27.80 o 
   5  -1   9      169.21      179.09     28.83 o 
   6  -1   9      188.41      190.10     36.75 o 
   7  -1   9       30.62       56.09     39.10 o 
   8  -1   9      141.78      136.55     39.11 o 
 -12   0   9       75.40       48.38     49.06 o 
 -11   0   9       76.56       81.37     55.35 o 
 -10   0   9      326.21      321.98     43.82 o 
  -9   0   9      832.63      819.34     42.90 o 
  -8   0   9      862.42      885.24     92.52 o 
  -7   0   9       40.89       34.51     46.27 o 
  -6   0   9     1720.00     1703.74     34.57 o 
  -5   0   9     2204.58     2312.55     35.88 o 
  -4   0   9        2.52       -2.62     24.88 o 
  -3   0   9      252.54      258.38     26.14 o 
  -2   0   9     1361.43     1343.58     28.27 o 
  -1   0   9      269.91      267.80     24.11 o 
   0   0   9        1.31       -2.63     21.23 o 
   1   0   9     3499.23     3486.84     32.92 o 
   2   0   9       71.59       79.54     22.95 o 
   3   0   9      312.32      346.02     34.21 o 
   4   0   9        4.78       37.77     30.13 o 
   5   0   9     1205.85     1142.07     50.88 o 
   6   0   9        5.33        0.27     37.46 o 
   7   0   9        4.87       59.26     42.73 o 
   8   0   9      296.90      216.42     44.66 o 
 -12   1   9      140.00      127.38     43.31 o 
 -11   1   9      129.15       57.95     45.65 o 
 -10   1   9      196.40      164.80     43.58 o 
  -9   1   9        0.07        1.82     49.39 o 
  -8   1   9     1496.15     1571.38     41.72 o 
  -7   1   9      458.40      495.51     39.60 o 
  -6   1   9        6.41       14.11     24.58 o 
  -5   1   9      162.17      194.36     26.17 o 
  -4   1   9      294.69      263.58     27.03 o 
  -3   1   9       60.48       65.00     27.94 o 
  -2   1   9      662.15      689.70     27.34 o 
  -1   1   9      378.60      387.10     28.23 o 
   0   1   9      791.62      753.68     24.66 o 
   1   1   9      354.60      385.47     27.31 o 
   2   1   9       13.78       27.41     29.04 o 
   3   1   9      766.64      763.91     27.95 o 
   4   1   9      216.17      275.69     40.42 o 
   5   1   9      408.09      431.13     36.34 o 
   6   1   9      882.29      813.15     38.49 o 
   7   1   9       75.97      118.79     48.13 o 
 -12   2   9       68.85       40.31     58.54 o 
 -11   2   9        1.21        5.55     55.00 o 
 -10   2   9      357.57      372.44     41.15 o 
  -9   2   9      427.37      543.11    108.46 o 
  -8   2   9       75.44       31.49     33.56 o 
  -7   2   9      508.19      511.33     30.25 o 
  -6   2   9       81.60       58.89     28.51 o 
  -5   2   9      429.90      419.10     27.65 o 
  -4   2   9      356.93      375.26     24.85 o 
  -3   2   9      731.61      728.78     31.49 o 
  -2   2   9      459.40      434.90     27.00 o 
  -1   2   9      642.13      667.87     30.13 o 
   0   2   9       19.25       19.76     22.28 o 
   1   2   9     1179.11     1196.51     34.82 o 
   2   2   9      621.36      598.45     28.76 o 
   3   2   9       67.83       78.40     34.09 o 
   4   2   9      720.45      743.40     35.96 o 
   5   2   9        8.62       26.05     32.93 o 
   6   2   9       21.57      -20.17     39.98 o 
   7   2   9        0.30       37.01     42.24 o 
 -12   3   9       30.74       99.04     58.97 o 
 -11   3   9      363.17      339.87     39.76 o 
 -10   3   9       10.89       40.14     37.56 o 
  -9   3   9       80.66       67.64     32.45 o 
  -8   3   9      106.53      137.82     32.08 o 
  -7   3   9       56.83       23.60     29.98 o 
  -6   3   9      471.55      482.97     39.08 o 
  -5   3   9        1.91       -6.03     22.52 o 
  -4   3   9       14.95       27.73     23.55 o 
  -3   3   9      278.41      304.61     24.72 o 
  -2   3   9      187.85      175.67     25.37 o 
  -1   3   9      584.76      600.68     29.69 o 
   0   3   9      160.29      161.79     26.40 o 
   1   3   9        0.24       22.60     24.68 o 
   2   3   9        1.54       17.72     27.29 o 
   3   3   9      808.01      838.59     33.87 o 
   4   3   9      267.68      286.34     36.87 o 
   5   3   9      121.32      151.98     44.77 o 
   6   3   9       12.64       -9.90     60.75 o 
 -12   4   9      258.04      325.88     61.47 o 
 -11   4   9      305.04      378.24     79.38 o 
 -10   4   9       50.65       54.24     36.14 o 
  -9   4   9      179.16      175.90     31.51 o 
  -8   4   9        0.53       34.23     29.50 o 
  -7   4   9        4.70       39.90     27.22 o 
  -6   4   9      430.35      422.74     72.72 o 
  -5   4   9      645.03      652.03     29.45 o 
  -4   4   9        0.05       -6.13     29.02 o 
  -3   4   9     3364.60     3403.19     73.76 o 
  -2   4   9     4706.79     4668.16     77.73 o 
  -1   4   9     1820.18     1797.52     30.38 o 
   0   4   9        1.15       -5.50     23.28 o 
   1   4   9      787.78      832.05     29.67 o 
   2   4   9       97.31      113.53     31.08 o 
   3   4   9        8.38       30.09     28.68 o 
   4   4   9       12.47       37.39     36.75 o 
   5   4   9       86.81       76.38     44.81 o 
 -12   5   9       30.98       88.18     85.62 o 
 -11   5   9     1979.49     1874.50     60.88 o 
 -10   5   9       26.98       12.27     46.16 o 
  -9   5   9      104.99      127.87     30.71 o 
  -8   5   9       46.03       74.39     31.09 o 
  -7   5   9     1051.22     1038.74     33.79 o 
  -6   5   9      119.51      139.87     30.53 o 
  -5   5   9      797.46      803.78     31.58 o 
  -4   5   9       87.28       52.54     23.54 o 
  -3   5   9      681.86      654.91     29.15 o 
  -2   5   9     1163.76     1207.78     28.88 o 
  -1   5   9     3039.13     2991.25     48.27 o 
   0   5   9      232.58      264.00     26.01 o 
   1   5   9      520.22      553.96     29.49 o 
   2   5   9      806.95      854.12     37.30 o 
   3   5   9       52.74       61.31     37.55 o 
   4   5   9      108.24       80.30     45.87 o 
   5   5   9        0.46       24.89     64.28 o 
 -12   6   9       51.13       57.49     46.58 o 
 -11   6   9       49.38       70.69     44.25 o 
 -10   6   9        1.84        6.08     38.78 o 
  -9   6   9      835.37      799.97     39.20 o 
  -8   6   9       83.85      104.51     32.31 o 
  -7   6   9       73.12       73.44     24.68 o 
  -6   6   9      386.72      387.71     27.00 o 
  -5   6   9      433.56      423.00     35.42 o 
  -4   6   9      180.73      210.94     28.62 o 
  -3   6   9      635.45      608.47     35.34 o 
  -2   6   9       17.55       60.82     26.54 o 
  -1   6   9      337.80      312.31     28.86 o 
   0   6   9       48.90       86.08     31.47 o 
   1   6   9        3.30       15.17     28.81 o 
   2   6   9        6.38       18.01     36.94 o 
   3   6   9      191.12      187.10     34.83 o 
   4   6   9      108.49      100.71     40.29 o 
 -11   7   9      159.88      143.97     41.01 o 
 -10   7   9        3.87        4.98     39.01 o 
  -9   7   9       60.28       75.38     37.43 o 
  -8   7   9      520.98      547.55     43.19 o 
  -7   7   9      246.29      302.27     42.42 o 
  -6   7   9        0.92       13.26     28.93 o 
  -5   7   9       23.19        1.85     65.43 o 
  -4   7   9      235.66      257.53     31.62 o 
  -3   7   9       14.55      -24.13     28.78 o 
  -2   7   9      622.21      630.56     34.38 o 
  -1   7   9       35.35       70.58     35.81 o 
   0   7   9        2.79       48.50     29.75 o 
   1   7   9      178.24      167.81     33.90 o 
   2   7   9     1359.28     1258.51     38.45 o 
   3   7   9      229.62      216.89     43.53 o 
 -11   8   9      465.14      379.91     42.76 o 
 -10   8   9      461.86      420.93     37.38 o 
  -9   8   9       90.82       95.79     34.81 o 
  -8   8   9      139.71      147.40     38.22 o 
  -7   8   9      237.56      283.87     42.91 o 
  -6   8   9      282.50      291.79     34.42 o 
  -5   8   9      404.23      335.91    127.87 o 
  -4   8   9       14.28      -24.38     50.28 o 
  -3   8   9        3.29       19.72     29.82 o 
  -2   8   9      168.05      145.77     33.82 o 
  -1   8   9       10.11       21.53     33.12 o 
   0   8   9      117.49      114.47     35.18 o 
   1   8   9      171.15      202.57     40.00 o 
   2   8   9      283.45      226.59     42.89 o 
 -10   9   9        1.77      -10.24     41.22 o 
  -9   9   9       98.03      143.18     33.48 o 
  -8   9   9       33.77       72.06     35.33 o 
  -7   9   9       85.42      117.49     38.65 o 
  -6   9   9        8.10       22.65     33.76 o 
  -5   9   9      301.74      313.74     37.70 o 
  -4   9   9      826.13      790.07     83.44 o 
  -3   9   9      143.47      170.22     35.15 o 
  -2   9   9      105.98      156.80     35.26 o 
  -1   9   9      103.94      136.28     35.27 o 
   0   9   9       31.82       -6.10     40.81 o 
   1   9   9       12.98       48.78     37.10 o 
  -9  10   9        0.67       50.60     37.12 o 
  -8  10   9        4.84        4.07     33.59 o 
  -7  10   9      326.46      356.58     33.83 o 
  -6  10   9      204.55      223.93     46.01 o 
  -5  10   9       26.82       38.26     32.16 o 
  -4  10   9      106.47       66.30     35.82 o 
  -3  10   9      861.56      918.34     49.99 o 
  -2  10   9      117.91      118.13     34.19 o 
  -1  10   9       28.64       18.46     37.31 o 
   0  10   9       56.75        5.99     85.50 o 
  -8  11   9      185.83      214.43     43.21 o 
  -7  11   9       35.31       29.64     36.80 o 
  -6  11   9        2.91      -17.72     41.81 o 
  -5  11   9        4.45       20.18     36.83 o 
  -4  11   9      319.76      365.61     38.33 o 
  -3  11   9       32.34       12.71     42.30 o 
  -2  11   9      127.74      125.19     60.72 o 
  -1 -14  10       97.88      124.13     58.53 o 
   0 -14  10      393.84      334.17     38.14 o 
   1 -14  10       78.60      119.47     37.15 o 
   2 -14  10       23.04       16.22     36.27 o 
   3 -14  10       12.96       67.58     37.42 o 
   4 -14  10        2.59       12.14     36.98 o 
  -3 -13  10       11.49       -2.43     41.75 o 
  -2 -13  10      980.91      969.83     39.42 o 
  -1 -13  10      317.98      268.90     36.93 o 
   0 -13  10        6.17       -5.03     45.18 o 
   1 -13  10        1.61       19.82     34.93 o 
   2 -13  10      362.00      347.69     36.05 o 
   3 -13  10       50.91       48.13     31.94 o 
   4 -13  10       62.25      117.38     40.32 o 
   5 -13  10       51.38       57.07     41.31 o 
   6 -13  10      189.93      217.48     59.91 o 
  -5 -12  10        9.68       24.91     42.13 o 
  -4 -12  10      312.36      310.22     38.26 o 
  -3 -12  10       52.47       68.18     36.24 o 
  -2 -12  10       41.72       44.87     38.08 o 
  -1 -12  10       27.55       43.78     34.40 o 
   0 -12  10       50.27       39.58     30.48 o 
   1 -12  10     1514.24     1561.98     81.85 o 
   2 -12  10       25.90       51.07     42.80 o 
   3 -12  10      436.99      395.12     35.43 o 
   4 -12  10      222.86      260.54     34.23 o 
   5 -12  10        1.85       17.24     33.13 o 
   6 -12  10      144.60      179.20     47.04 o 
   7 -12  10       18.72       42.70     59.51 o 
  -6 -11  10        7.79       26.64     42.45 o 
  -5 -11  10      115.99      124.59     47.47 o 
  -4 -11  10        0.07       18.54     38.91 o 
  -3 -11  10      382.49      358.91     43.52 o 
  -2 -11  10        2.58       25.87     37.40 o 
  -1 -11  10      116.35      112.67     34.49 o 
   0 -11  10       31.03       13.45     31.29 o 
   1 -11  10      835.02      831.31     34.40 o 
   2 -11  10      645.47      648.68     30.79 o 
   3 -11  10       69.64      114.99     29.30 o 
   4 -11  10      196.89      194.24     30.47 o 
   5 -11  10      231.98      244.97     34.33 o 
   6 -11  10       21.61       36.19     35.22 o 
   7 -11  10       64.02       49.62     41.21 o 
  -7 -10  10       88.95      109.19     43.86 o 
  -6 -10  10       21.84        2.45     40.16 o 
  -5 -10  10      246.18      271.65     44.97 o 
  -4 -10  10      450.44      470.60     35.22 o 
  -3 -10  10      313.91      309.84     33.38 o 
  -2 -10  10        1.92       42.68     40.66 o 
  -1 -10  10      407.34      422.48     29.83 o 
   0 -10  10      680.21      692.78     35.88 o 
   1 -10  10       10.75       -3.03     40.06 o 
   2 -10  10       85.83      113.15     30.77 o 
   3 -10  10      652.56      715.95     33.63 o 
   4 -10  10      125.88      103.57     29.26 o 
   5 -10  10       85.79      118.95     37.69 o 
   6 -10  10      127.48      103.94     34.55 o 
   7 -10  10      224.50      203.80     40.39 o 
  -8  -9  10       13.83       27.34     52.94 o 
  -7  -9  10       27.85       15.76     46.95 o 
  -6  -9  10      227.99      213.04     45.65 o 
  -5  -9  10       81.90       77.00     33.53 o 
  -4  -9  10        0.01       13.86     31.34 o 
  -3  -9  10      163.73      165.60     34.88 o 
  -2  -9  10      106.88       75.56     34.29 o 
  -1  -9  10      715.21      731.02     32.29 o 
   0  -9  10      273.29      293.06     30.89 o 
   1  -9  10      619.96      606.78     40.26 o 
   2  -9  10      167.84      259.18     46.25 o 
   3  -9  10       11.86        1.08     30.76 o 
   4  -9  10      556.53      539.75     36.23 o 
   5  -9  10      192.84      191.59     36.20 o 
   6  -9  10       13.35       50.11     42.83 o 
   7  -9  10        9.24       23.17     39.06 o 
   8  -9  10        3.03       -6.63     38.17 o 
  -8  -8  10      739.44      587.38     58.33 o 
  -7  -8  10       48.39       62.55     48.05 o 
  -6  -8  10       50.08       73.23     36.49 o 
  -5  -8  10       25.13       44.61     40.29 o 
  -4  -8  10      509.44      490.74     37.56 o 
  -3  -8  10      178.96      185.40     34.77 o 
  -2  -8  10      243.79      235.96     34.67 o 
  -1  -8  10     1436.24     1407.54     75.66 o 
   0  -8  10     1814.18     1770.18     42.85 o 
   1  -8  10      420.39      417.77     31.53 o 
   2  -8  10       97.74      132.95     31.46 o 
   3  -8  10       37.40       49.62     30.56 o 
   4  -8  10        5.05       37.84     27.87 o 
   5  -8  10        0.14       11.37     35.97 o 
   6  -8  10      419.46      411.07     37.79 o 
   7  -8  10       16.76       22.04     38.57 o 
   8  -8  10       87.54       58.69     41.43 o 
  -9  -7  10       67.50       68.02     60.66 o 
  -8  -7  10       81.03      125.56     57.48 o 
  -7  -7  10       25.52       30.72     41.70 o 
  -6  -7  10      619.59      583.93     44.56 o 
  -5  -7  10        6.56       28.84     34.07 o 
  -4  -7  10       61.13       54.64     39.47 o 
  -3  -7  10      574.22      599.09     34.47 o 
  -2  -7  10      820.56      755.04     32.10 o 
  -1  -7  10      484.69      505.55     33.88 o 
   0  -7  10      883.17      918.58     29.94 o 
   1  -7  10      513.91      513.01     34.43 o 
   2  -7  10      175.56      230.63     27.90 o 
   3  -7  10      296.62      270.98     34.69 o 
   4  -7  10      314.93      356.04     39.85 o 
   5  -7  10      237.25      241.82     35.32 o 
   6  -7  10      174.39      180.47     42.68 o 
   7  -7  10       25.97      -16.90     37.60 o 
   8  -7  10      571.31      437.51     38.66 o 
 -10  -6  10       82.38       46.61     60.54 o 
  -9  -6  10       19.32        3.83     46.67 o 
  -8  -6  10      414.03      436.31     38.77 o 
  -7  -6  10      127.56      181.80     50.57 o 
  -6  -6  10      384.32      422.87     30.02 o 
  -5  -6  10     1114.32     1173.48     37.65 o 
  -4  -6  10      296.89      293.99     25.90 o 
  -3  -6  10        7.63       -7.76     22.94 o 
  -2  -6  10      220.03      239.82     29.79 o 
  -1  -6  10       90.90       76.46     31.81 o 
   0  -6  10      937.90      968.39     32.33 o 
   1  -6  10     1287.29     1236.27     38.50 o 
   2  -6  10      547.30      559.67     39.08 o 
   3  -6  10       33.28        5.08     38.33 o 
   4  -6  10      305.92      314.01     28.69 o 
   5  -6  10       68.00       94.34     34.75 o 
   6  -6  10      223.99      220.84     37.05 o 
   7  -6  10       11.88       39.56     33.91 o 
   8  -6  10       22.82      -26.97     45.48 o 
 -10  -5  10      164.11      149.41     59.38 o 
  -9  -5  10      621.64      621.12     82.94 o 
  -8  -5  10       89.74       94.32     43.02 o 
  -7  -5  10      159.18      184.35     34.96 o 
  -6  -5  10      287.25      316.30     34.65 o 
  -5  -5  10       10.37       22.71     33.63 o 
  -4  -5  10      178.32      206.15     32.69 o 
  -3  -5  10      117.80      125.33     26.48 o 
  -2  -5  10      799.31      782.84     28.71 o 
  -1  -5  10        5.35       -2.25     23.65 o 
   0  -5  10      453.08      500.82     31.61 o 
   1  -5  10     1901.83     1904.01     43.29 o 
   2  -5  10     1825.67     1823.42     35.34 o 
   3  -5  10        5.84       14.51     32.91 o 
   4  -5  10     2783.90     2722.49     35.60 o 
   5  -5  10     1061.21     1095.95     34.61 o 
   6  -5  10       17.11       38.84     41.87 o 
   7  -5  10       27.27       28.59     31.08 o 
   8  -5  10      175.93      177.27     41.68 o 
 -10  -4  10      314.35      303.48     58.18 o 
  -9  -4  10      262.19      266.38     38.87 o 
  -8  -4  10      767.90      746.04     53.17 o 
  -7  -4  10        5.64       20.08     34.57 o 
  -6  -4  10        3.84      -37.55     49.49 o 
  -5  -4  10     1477.09     1519.46     38.12 o 
  -4  -4  10      681.16      697.93     26.63 o 
  -3  -4  10       69.34       59.08     25.56 o 
  -2  -4  10      311.91      322.61     23.38 o 
  -1  -4  10     2510.83     2484.65     34.46 o 
   0  -4  10      521.83      493.23     28.15 o 
   1  -4  10      274.28      255.08     26.46 o 
   2  -4  10      197.98      188.27     27.38 o 
   3  -4  10      297.08      326.51     30.25 o 
   4  -4  10        1.70       -0.78     33.62 o 
   5  -4  10      376.01      426.18     32.46 o 
   6  -4  10       20.33      -19.64     36.82 o 
   7  -4  10        0.85      -20.52     33.82 o 
   8  -4  10       44.55       42.50     33.85 o 
 -11  -3  10      198.84      184.45     42.62 o 
 -10  -3  10      113.01      128.28     39.78 o 
  -9  -3  10      297.46      273.91     43.18 o 
  -8  -3  10       54.24        3.22     49.66 o 
  -7  -3  10       29.32       24.83     56.20 o 
  -6  -3  10      524.29      491.22     38.67 o 
  -5  -3  10      302.43      320.88     30.34 o 
  -4  -3  10       39.91       42.66     27.80 o 
  -3  -3  10      128.36      151.48     26.01 o 
  -2  -3  10      654.19      677.15     30.54 o 
  -1  -3  10      180.76      196.05     23.77 o 
   0  -3  10      412.75      414.58     23.79 o 
   1  -3  10     1415.84     1422.43     29.73 o 
   2  -3  10        0.62      -23.17     25.75 o 
   3  -3  10       27.75       26.40     29.65 o 
   4  -3  10      478.35      471.46     39.30 o 
   5  -3  10      279.93      302.86     32.23 o 
   6  -3  10        6.74       31.48     36.74 o 
   7  -3  10       69.86       74.20     35.35 o 
   8  -3  10        1.49      -15.68     38.24 o 
 -11  -2  10      159.91      138.82     41.74 o 
 -10  -2  10        1.30       36.86     56.63 o 
  -9  -2  10      187.14      175.78     54.01 o 
  -8  -2  10       25.07       41.68     38.70 o 
  -7  -2  10      527.24      580.91     40.06 o 
  -6  -2  10        2.31       35.29     36.26 o 
  -5  -2  10      101.53      100.33     25.91 o 
  -4  -2  10      168.29      172.42     28.45 o 
  -3  -2  10       97.92      125.13     25.60 o 
  -2  -2  10     1383.50     1332.23     30.60 o 
  -1  -2  10     3527.03     3581.52     33.04 o 
   0  -2  10      175.39      159.62     26.26 o 
   1  -2  10       29.31       61.66     33.09 o 
   2  -2  10     1665.47     1747.02     34.99 o 
   3  -2  10       39.40       91.89     30.36 o 
   4  -2  10      151.38      160.81     31.42 o 
   5  -2  10       11.71        6.01     28.91 o 
   6  -2  10      202.35      205.61     41.72 o 
   7  -2  10       27.98       33.79     40.51 o 
   8  -2  10       36.41      -37.38     86.24 o 
 -11  -1  10      174.98      181.45     58.92 o 
 -10  -1  10      111.33      163.28     53.78 o 
  -9  -1  10      176.45      181.09     42.21 o 
  -8  -1  10       54.84      121.40     48.34 o 
  -7  -1  10      460.99      474.63     40.84 o 
  -6  -1  10     1263.33     1264.02     45.65 o 
  -5  -1  10       52.28       77.75     28.79 o 
  -4  -1  10        1.80       28.18     27.77 o 
  -3  -1  10      588.40      589.98     25.36 o 
  -2  -1  10       55.53       72.47     22.29 o 
  -1  -1  10       23.69       47.06     24.42 o 
   0  -1  10     2070.59     2083.88     38.12 o 
   1  -1  10      921.93      896.21     29.64 o 
   2  -1  10     1593.96     1660.54     31.45 o 
   3  -1  10      549.56      487.56     32.06 o 
   4  -1  10      636.52      638.81     41.57 o 
   5  -1  10       93.44      121.87     36.38 o 
   6  -1  10      112.29      103.72     38.48 o 
   7  -1  10      211.66      200.87     39.06 o 
 -12   0  10       11.93       36.25     48.95 o 
 -11   0  10       30.79       80.94     47.03 o 
 -10   0  10      165.53       82.40     43.20 o 
  -9   0  10       53.57       97.62     41.45 o 
  -8   0  10      999.22      985.09     43.03 o 
  -7   0  10      241.67      240.66     39.90 o 
  -6   0  10     2822.09     2785.27     36.84 o 
  -5   0  10      320.86      305.74     29.58 o 
  -4   0  10       99.74      119.14     28.03 o 
  -3   0  10       98.73      105.39     25.82 o 
  -2   0  10     1636.67     1667.18     28.91 o 
  -1   0  10     3424.95     3354.62     32.25 o 
   0   0  10      113.61      110.50     24.78 o 
   1   0  10      109.12      134.98     24.99 o 
   2   0  10     2289.09     2333.71     31.90 o 
   3   0  10       60.80       76.06     34.14 o 
   4   0  10        4.31      -10.27     31.44 o 
   5   0  10       87.53      122.02     30.56 o 
   6   0  10      272.70      264.92     45.67 o 
   7   0  10       20.25       73.71     39.15 o 
 -12   1  10      112.25       91.35     64.75 o 
 -11   1  10      379.15      361.12     57.20 o 
 -10   1  10      409.30      392.95     44.55 o 
  -9   1  10      131.80      183.57     42.92 o 
  -8   1  10      568.90      548.73     41.53 o 
  -7   1  10     2309.70     2234.94     40.69 o 
  -6   1  10      424.47      468.26     28.35 o 
  -5   1  10      348.49      361.49     29.14 o 
  -4   1  10      688.14      678.81     28.46 o 
  -3   1  10       41.15       50.71     25.23 o 
  -2   1  10      191.20      191.42     26.47 o 
  -1   1  10       24.61       31.54     22.92 o 
   0   1  10      884.25      847.78     27.05 o 
   1   1  10       71.53       68.59     25.07 o 
   2   1  10      256.63      222.82     27.93 o 
   3   1  10       14.11      -13.04     31.49 o 
   4   1  10     1277.54     1224.75     44.11 o 
   5   1  10        3.82       43.48     33.03 o 
   6   1  10      316.44      319.48     43.94 o 
 -12   2  10      363.84      376.44     51.77 o 
 -11   2  10      108.09      105.85     56.37 o 
 -10   2  10        0.66       45.49     37.79 o 
  -9   2  10      175.46      199.14     41.80 o 
  -8   2  10      424.44      488.98     35.29 o 
  -7   2  10      297.57      341.98     31.29 o 
  -6   2  10      307.66      296.54     30.59 o 
  -5   2  10      160.11      198.07     27.22 o 
  -4   2  10      655.67      650.98     26.58 o 
  -3   2  10       46.19       32.04     26.41 o 
  -2   2  10        3.94       -6.49     22.98 o 
  -1   2  10      747.06      726.90     26.83 o 
   0   2  10        1.11       33.68     24.70 o 
   1   2  10      436.72      438.02     29.08 o 
   2   2  10      238.20      231.11     34.67 o 
   3   2  10      190.53      181.71     27.23 o 
   4   2  10        0.53        9.71     43.03 o 
   5   2  10      485.75      484.61     36.45 o 
   6   2  10      180.08      200.00     47.53 o 
 -12   3  10       30.75       53.48     83.94 o 
 -11   3  10       73.83      104.26     40.33 o 
 -10   3  10      337.94      406.81     43.23 o 
  -9   3  10        0.07        7.88     38.08 o 
  -8   3  10      236.00      242.95     33.04 o 
  -7   3  10       13.07       32.47     29.92 o 
  -6   3  10      379.70      355.04     31.61 o 
  -5   3  10     1798.59     1812.16     40.17 o 
  -4   3  10     2691.55     2682.00     34.43 o 
  -3   3  10     1028.21     1025.62     32.12 o 
  -2   3  10      122.88      126.84     33.29 o 
  -1   3  10      840.98      877.62     32.17 o 
   0   3  10      580.97      564.80     31.95 o 
   1   3  10      697.44      735.87     28.10 o 
   2   3  10        1.42      -21.11     34.82 o 
   3   3  10      576.92      597.18     33.86 o 
   4   3  10        4.09       32.07     37.11 o 
   5   3  10       42.94       70.21     57.91 o 
 -12   4  10       72.10       44.75     60.47 o 
 -11   4  10      185.67      201.76     57.10 o 
 -10   4  10      517.01      528.71     40.68 o 
  -9   4  10      279.76      271.84     32.97 o 
  -8   4  10        4.86       21.10     35.37 o 
  -7   4  10        0.24       29.71     30.50 o 
  -6   4  10       66.84       49.05     33.94 o 
  -5   4  10       55.50       47.82     27.99 o 
  -4   4  10        5.45       27.73     25.32 o 
  -3   4  10       78.48       77.99     30.04 o 
  -2   4  10       67.58       74.83     27.30 o 
  -1   4  10       74.58      103.84     28.32 o 
   0   4  10        0.89        7.93     28.43 o 
   1   4  10      770.61      804.01     36.16 o 
   2   4  10      988.29      986.50     34.36 o 
   3   4  10        8.52       51.01     37.20 o 
   4   4  10       25.90       27.84     44.41 o 
   5   4  10       37.91       46.71     41.52 o 
 -12   5  10      125.22       47.18     61.22 o 
 -11   5  10        4.85      -21.18     45.92 o 
 -10   5  10      250.49      264.30     51.42 o 
  -9   5  10      144.20      163.47     31.16 o 
  -8   5  10      152.71      120.93     32.08 o 
  -7   5  10      629.79      641.83     32.62 o 
  -6   5  10      746.92      674.91    125.84 o 
  -5   5  10        1.00      -12.52     26.26 o 
  -4   5  10      755.62      782.32     33.01 o 
  -3   5  10     2077.48     2075.50     35.85 o 
  -2   5  10       42.44       72.58     28.77 o 
  -1   5  10      635.66      693.64     40.07 o 
   0   5  10     1826.46     1760.05     39.89 o 
   1   5  10        9.71        6.85     29.67 o 
   2   5  10      185.51      232.32     37.56 o 
   3   5  10       27.03       26.43     38.78 o 
   4   5  10       25.56        0.34     41.23 o 
 -11   6  10      111.43      139.31     51.42 o 
 -10   6  10      159.02      177.76     39.37 o 
  -9   6  10      212.82      250.32     43.60 o 
  -8   6  10      113.97      118.56     29.28 o 
  -7   6  10       18.38       50.39     28.97 o 
  -6   6  10     1238.13     1099.79    198.29 o 
  -5   6  10      455.73      503.72     32.00 o 
  -4   6  10       38.76       64.81     28.29 o 
  -3   6  10       14.47       27.43     24.39 o 
  -2   6  10      717.65      645.82     33.42 o 
  -1   6  10       71.38       48.35     30.09 o 
   0   6  10       65.87      105.96     33.47 o 
   1   6  10      274.29      257.78     31.23 o 
   2   6  10      239.06      255.86     36.09 o 
   3   6  10      135.61      127.64     36.24 o 
 -11   7  10       18.49       47.16     42.75 o 
 -10   7  10      129.69       66.69     46.46 o 
  -9   7  10      144.42       82.88     38.19 o 
  -8   7  10      942.09      909.80     42.74 o 
  -7   7  10      728.69      764.21     39.37 o 
  -6   7  10      640.79      708.16     43.99 o 
  -5   7  10       62.48       99.38     35.79 o 
  -4   7  10      189.46      229.47     36.30 o 
  -3   7  10       35.36       64.85     42.36 o 
  -2   7  10        4.86       -5.97     32.83 o 
  -1   7  10      229.87      170.86     33.50 o 
   0   7  10       80.91       62.33     38.55 o 
   1   7  10       18.67       31.49     35.32 o 
   2   7  10      125.74      134.30     36.93 o 
 -10   8  10      165.52      158.93     48.50 o 
  -9   8  10      128.17      167.05     35.86 o 
  -8   8  10       20.41       -7.19     34.81 o 
  -7   8  10        2.76        3.66     34.13 o 
  -6   8  10       86.71      143.91     43.89 o 
  -5   8  10      338.44      321.60    112.11 o 
  -4   8  10        0.31        1.21     38.78 o 
  -3   8  10      112.09      140.01     30.47 o 
  -2   8  10       34.79       -1.63     32.29 o 
  -1   8  10        0.88       20.89     40.34 o 
   0   8  10      150.45      151.71     40.08 o 
   1   8  10      163.01      136.40     42.47 o 
  -9   9  10        1.82      -29.64     36.53 o 
  -8   9  10      162.69      178.41     36.43 o 
  -7   9  10       64.93       84.08     39.97 o 
  -6   9  10        3.32      -13.15     32.31 o 
  -5   9  10      148.39      142.64     40.11 o 
  -4   9  10      613.54      664.67     50.49 o 
  -3   9  10      195.51      200.83     40.07 o 
  -2   9  10      177.98      157.78     37.52 o 
  -1   9  10      225.36      192.93     42.51 o 
   0   9  10      275.74      253.54     39.40 o 
  -8  10  10        7.59       15.71     48.78 o 
  -7  10  10      106.01      110.77     41.68 o 
  -6  10  10      129.60      112.30     36.85 o 
  -5  10  10       78.26       29.29     33.66 o 
  -4  10  10       17.65      -18.12     37.77 o 
  -3  10  10      309.57      274.41     43.67 o 
  -2  10  10      254.72      241.25     39.09 o 
   0 -14  11      195.62      246.51     38.13 o 
   1 -14  11       50.58       52.78     42.50 o 
   2 -14  11      121.76       94.21     34.97 o 
  -3 -13  11        7.06       -5.58     34.92 o 
  -2 -13  11      117.24      128.88     58.51 o 
  -1 -13  11      112.84      104.67     36.93 o 
   0 -13  11       99.19       82.71     39.83 o 
   1 -13  11        0.37        9.16     40.21 o 
   2 -13  11      182.11      170.11     36.81 o 
   3 -13  11      143.95      109.53     37.63 o 
   4 -13  11      116.78       84.07     41.87 o 
  -4 -12  11      177.52      164.58     41.54 o 
  -3 -12  11      318.34      305.19     34.29 o 
  -2 -12  11        6.80       28.71     32.11 o 
  -1 -12  11        2.51       26.33     34.79 o 
   0 -12  11       88.75      122.32     52.91 o 
   1 -12  11     1124.19     1144.45     36.99 o 
   2 -12  11       77.90       98.93     34.36 o 
   3 -12  11      259.28      285.68     35.61 o 
   4 -12  11       13.31        9.14     32.96 o 
   5 -12  11       69.37      108.20     41.26 o 
  -5 -11  11      161.10      156.34     48.33 o 
  -4 -11  11      229.95      241.78     36.72 o 
  -3 -11  11       51.10       59.42     37.84 o 
  -2 -11  11       41.33       83.65     38.39 o 
  -1 -11  11       21.00       64.68     33.37 o 
   0 -11  11      111.65      115.33     33.85 o 
   1 -11  11      231.66      252.14     32.87 o 
   2 -11  11      329.39      357.08     59.64 o 
   3 -11  11       16.91       14.02     37.90 o 
   4 -11  11      397.78      362.27     32.59 o 
   5 -11  11      199.07      168.17     46.43 o 
   6 -11  11      113.06      110.89     37.29 o 
  -6 -10  11        0.82        8.69     41.23 o 
  -5 -10  11       14.89       -1.11     39.15 o 
  -4 -10  11      469.10      449.64     39.57 o 
  -3 -10  11       18.06       29.04     42.11 o 
  -2 -10  11      129.97      130.18     36.12 o 
  -1 -10  11      432.27      396.55     30.20 o 
   0 -10  11      305.44      291.06     32.28 o 
   1 -10  11      186.53      203.14     35.22 o 
   2 -10  11       13.03       34.86     32.79 o 
   3 -10  11      146.70      153.25     32.49 o 
   4 -10  11      483.41      466.74     34.13 o 
   5 -10  11       29.18       45.90     38.33 o 
   6 -10  11       46.12       48.44     41.48 o 
   7 -10  11      401.07      410.37     49.01 o 
  -7  -9  11       66.68       59.41     44.39 o 
  -6  -9  11       34.84       52.60     45.45 o 
  -5  -9  11      486.48      545.43     38.31 o 
  -4  -9  11       21.34       74.11     42.07 o 
  -3  -9  11     1003.06     1068.91     52.53 o 
  -2  -9  11     1911.23     1939.28     37.58 o 
  -1  -9  11     2334.05     2330.91     60.81 o 
   0  -9  11        0.23       11.52     39.89 o 
   1  -9  11       45.42      100.53     31.06 o 
   2  -9  11      425.52      471.82     40.82 o 
   3  -9  11      186.19      194.17     36.22 o 
   4  -9  11        0.30       18.60     32.46 o 
   5  -9  11      144.59      181.35     34.22 o 
   6  -9  11      125.72      159.21     32.02 o 
   7  -9  11        1.31       21.08     36.88 o 
  -8  -8  11       31.19       42.12     83.44 o 
  -7  -8  11      370.55      369.63     45.08 o 
  -6  -8  11       82.25       60.59     43.99 o 
  -5  -8  11       13.99       13.98     42.05 o 
  -4  -8  11      135.84      141.92     41.40 o 
  -3  -8  11       69.18       86.77     34.58 o 
  -2  -8  11      155.39      141.38     34.39 o 
  -1  -8  11       22.19       21.07     30.77 o 
   0  -8  11       23.90       39.78     33.26 o 
   1  -8  11       58.20       64.54     30.99 o 
   2  -8  11       31.00       -1.82     34.68 o 
   3  -8  11        3.05       13.24     31.92 o 
   4  -8  11      468.72      488.49     32.88 o 
   5  -8  11        0.35      -15.86     36.23 o 
   6  -8  11       52.91       79.38     38.31 o 
   7  -8  11        4.80       17.66     32.95 o 
  -9  -7  11       54.64      109.40     83.19 o 
  -8  -7  11        0.67       -9.92     55.67 o 
  -7  -7  11        1.58       24.38     44.01 o 
  -6  -7  11      473.84      481.04     38.90 o 
  -5  -7  11      367.62      331.23     42.00 o 
  -4  -7  11       20.87       36.93     33.83 o 
  -3  -7  11        1.78        5.34     34.97 o 
  -2  -7  11      701.96      697.05     32.30 o 
  -1  -7  11     1116.24     1135.31     49.57 o 
   0  -7  11      710.87      708.76     35.86 o 
   1  -7  11       68.33       62.33     30.61 o 
   2  -7  11     3777.00     3632.18     53.03 o 
   3  -7  11       88.20       94.83     31.43 o 
   4  -7  11       13.54      -23.70     37.14 o 
   5  -7  11      145.66      156.23     33.16 o 
   6  -7  11      294.73      299.07     35.34 o 
   7  -7  11      101.03       97.07     39.99 o 
  -9  -6  11       53.15       21.79     47.73 o 
  -8  -6  11       68.35       74.30     43.87 o 
  -7  -6  11      520.61      531.92     44.00 o 
  -6  -6  11        2.53        6.76     34.72 o 
  -5  -6  11      369.57      377.26     32.06 o 
  -4  -6  11      324.47      340.70     28.47 o 
  -3  -6  11      691.38      705.84     41.42 o 
  -2  -6  11       97.73       73.07     29.99 o 
  -1  -6  11     1147.47     1221.83     36.90 o 
   0  -6  11      672.95      679.70     35.56 o 
   1  -6  11       45.82      117.57     30.55 o 
   2  -6  11     1244.50     1226.41     33.87 o 
   3  -6  11     1006.84     1000.70     33.85 o 
   4  -6  11      156.73      168.62     45.91 o 
   5  -6  11       97.44       87.45     30.10 o 
   6  -6  11       90.82       68.29     37.82 o 
   7  -6  11       33.70       20.89     40.05 o 
 -10  -5  11      290.92      267.19     49.98 o 
  -9  -5  11       28.42       92.53     45.14 o 
  -8  -5  11       40.47       66.38     44.29 o 
  -7  -5  11      496.24      522.54     64.75 o 
  -6  -5  11     1107.16     1157.01     40.19 o 
  -5  -5  11       24.82       66.91     33.39 o 
  -4  -5  11      238.83      209.58     25.56 o 
  -3  -5  11       66.52       51.48     27.14 o 
  -2  -5  11      148.44      146.66     26.83 o 
  -1  -5  11       13.72       39.76     28.49 o 
   0  -5  11       52.11       40.66     26.59 o 
   1  -5  11      357.21      382.27     28.95 o 
   2  -5  11       71.74       62.31     27.43 o 
   3  -5  11       80.08      101.27     27.26 o 
   4  -5  11      349.21      365.14     32.52 o 
   5  -5  11      351.84      388.72     30.94 o 
   6  -5  11        3.71        3.32     43.53 o 
   7  -5  11       70.07       64.94     35.29 o 
 -10  -4  11      255.55      283.81     49.14 o 
  -9  -4  11       67.95      101.09     44.47 o 
  -8  -4  11      154.63      185.14     42.74 o 
  -7  -4  11      417.10      425.19     34.96 o 
  -6  -4  11      353.82      373.58     35.31 o 
  -5  -4  11        2.88       11.37     30.41 o 
  -4  -4  11      409.77      417.14     27.90 o 
  -3  -4  11      148.08      162.17     29.43 o 
  -2  -4  11      880.79      914.81     27.60 o 
  -1  -4  11     1317.18     1331.50     26.86 o 
   0  -4  11     2414.04     2388.03     42.82 o 
   1  -4  11       12.02       61.99     33.80 o 
   2  -4  11       25.79       -2.78     32.35 o 
   3  -4  11     1821.22     1857.41     50.73 o 
   4  -4  11     1219.59     1242.90     38.56 o 
   5  -4  11       16.91       48.20     32.33 o 
   6  -4  11       53.21       27.32     37.98 o 
   7  -4  11        7.96       -2.94     40.28 o 
 -11  -3  11       76.50       79.87     49.66 o 
 -10  -3  11      360.75      403.67     47.25 o 
  -9  -3  11      515.60      499.17     39.78 o 
  -8  -3  11      340.75      379.72     36.55 o 
  -7  -3  11       29.24       -4.08     33.78 o 
  -6  -3  11        2.87      -23.38     32.35 o 
  -5  -3  11      247.00      257.99     27.36 o 
  -4  -3  11        1.09       -1.44     28.49 o 
  -3  -3  11      482.48      509.71     28.54 o 
  -2  -3  11      677.79      678.85     26.30 o 
  -1  -3  11      321.20      357.33     27.38 o 
   0  -3  11       62.03       44.77     24.89 o 
   1  -3  11      696.20      727.36     32.41 o 
   2  -3  11      877.80      900.15     37.23 o 
   3  -3  11      542.78      598.95     32.38 o 
   4  -3  11        1.39       11.48     31.69 o 
   5  -3  11       97.77      114.01     33.12 o 
   6  -3  11       39.50       51.98     34.09 o 
   7  -3  11        5.81      -36.29     37.37 o 
 -11  -2  11       42.70       22.16     48.74 o 
 -10  -2  11      194.83      189.05     46.34 o 
  -9  -2  11       39.00       59.61     36.61 o 
  -8  -2  11      593.75      588.78     42.10 o 
  -7  -2  11       55.40       13.18     56.63 o 
  -6  -2  11      169.14      162.31     30.06 o 
  -5  -2  11       98.45      130.74     29.00 o 
  -4  -2  11      654.03      668.05     30.70 o 
  -3  -2  11      488.58      479.40     27.56 o 
  -2  -2  11      539.80      537.84     26.00 o 
  -1  -2  11        6.37       18.78     26.05 o 
   0  -2  11     3008.27     2965.67     36.81 o 
   1  -2  11      419.62      429.35     24.88 o 
   2  -2  11      380.61      395.66     36.37 o 
   3  -2  11      484.48      469.24     32.40 o 
   4  -2  11       20.17       41.43     28.55 o 
   5  -2  11        0.09       34.80     33.03 o 
   6  -2  11      186.94      117.70     39.56 o 
   7  -2  11       14.51       31.48     38.36 o 
 -11  -1  11        1.93       41.77     47.06 o 
 -10  -1  11       79.04       38.30     56.08 o 
  -9  -1  11      170.56      132.62     42.53 o 
  -8  -1  11      123.19      135.01     41.62 o 
  -7  -1  11      841.48      844.55     68.71 o 
  -6  -1  11     2162.63     2150.06     56.63 o 
  -5  -1  11       19.81       54.57     26.60 o 
  -4  -1  11      745.64      716.91     27.12 o 
  -3  -1  11       20.91       40.68     26.60 o 
  -2  -1  11     2328.05     2243.40     34.80 o 
  -1  -1  11      388.95      383.82     25.73 o 
   0  -1  11       34.21       25.98     25.45 o 
   1  -1  11       15.65       51.17     24.87 o 
   2  -1  11      337.73      365.71     26.80 o 
   3  -1  11      299.44      365.93     52.02 o 
   4  -1  11       33.67       20.26     29.50 o 
   5  -1  11      241.08      236.33     33.97 o 
   6  -1  11       17.05       56.17     39.42 o 
 -11   0  11      151.14      142.74     45.87 o 
 -10   0  11        0.46       12.90     43.83 o 
  -9   0  11        6.94       40.15     42.26 o 
  -8   0  11      397.95      410.41     51.14 o 
  -7   0  11      226.67      233.53     31.08 o 
  -6   0  11      972.34      975.12     30.85 o 
  -5   0  11     1175.63     1131.52     30.73 o 
  -4   0  11        6.53       21.10     25.99 o 
  -3   0  11      552.08      547.21     27.34 o 
  -2   0  11        4.34       10.90     24.61 o 
  -1   0  11     1484.62     1412.12     30.69 o 
   0   0  11      220.38      247.93     30.29 o 
   1   0  11      637.58      628.69     32.03 o 
   2   0  11       44.43       28.26     30.61 o 
   3   0  11     2045.32     1995.33     51.59 o 
   4   0  11      154.68      153.67     33.08 o 
   5   0  11        2.98       17.12     34.79 o 
   6   0  11      121.10      150.75     41.34 o 
 -11   1  11      181.79      111.75     57.72 o 
 -10   1  11      486.99      479.74     40.02 o 
  -9   1  11       99.31       64.29     44.28 o 
  -8   1  11      808.20      766.30     42.32 o 
  -7   1  11     2814.24     2873.75     41.77 o 
  -6   1  11     2201.47     2158.38     50.45 o 
  -5   1  11      456.42      487.19     28.68 o 
  -4   1  11        6.96       43.52     32.54 o 
  -3   1  11      150.79      166.25     29.31 o 
  -2   1  11     1120.37     1148.38     30.32 o 
  -1   1  11      668.35      663.50     25.15 o 
   0   1  11      309.27      302.80     26.33 o 
   1   1  11      204.28      263.84     24.84 o 
   2   1  11      171.49      150.12     28.82 o 
   3   1  11       98.09      110.18     32.45 o 
   4   1  11      358.70      364.86     34.22 o 
   5   1  11       35.64       40.14     34.93 o 
   6   1  11        8.77       13.54     87.62 o 
 -11   2  11      104.40       93.38     40.99 o 
 -10   2  11        5.90       10.93     39.46 o 
  -9   2  11       15.32        3.75     38.07 o 
  -8   2  11       85.14      129.41     33.69 o 
  -7   2  11       10.80       19.87     28.23 o 
  -6   2  11      137.69      130.75     30.59 o 
  -5   2  11       41.86       45.99     25.79 o 
  -4   2  11        2.63       18.83     24.51 o 
  -3   2  11        0.21        9.11     24.90 o 
  -2   2  11       45.17       61.12     27.33 o 
  -1   2  11      301.03      315.34     28.74 o 
   0   2  11      584.63      594.33     29.89 o 
   1   2  11        4.98      -20.47     29.08 o 
   2   2  11      398.49      402.39     27.89 o 
   3   2  11      432.18      431.24     32.39 o 
   4   2  11      948.08      907.98     36.98 o 
   5   2  11        3.93       17.34     42.34 o 
 -11   3  11        6.20       31.04     47.15 o 
 -10   3  11       82.12      114.16     44.53 o 
  -9   3  11      483.67      463.95     37.70 o 
  -8   3  11       58.02       46.32     32.91 o 
  -7   3  11       33.56       40.66     34.88 o 
  -6   3  11      671.74      708.43     28.80 o 
  -5   3  11     1406.69     1431.36     35.59 o 
  -4   3  11      190.37      187.67     28.58 o 
  -3   3  11      116.76       92.73     26.31 o 
  -2   3  11       77.69       91.97     27.69 o 
  -1   3  11      590.81      579.34     40.65 o 
   0   3  11      507.32      543.08     28.07 o 
   1   3  11     1237.68     1327.10     35.93 o 
   2   3  11      102.37       93.01     30.29 o 
   3   3  11       40.80       33.39     31.11 o 
   4   3  11       43.80       59.78     35.09 o 
 -11   4  11       11.03       30.65     48.94 o 
 -10   4  11        8.25       37.55     35.45 o 
  -9   4  11      569.52      572.84     37.98 o 
  -8   4  11      726.49      786.79     38.34 o 
  -7   4  11        0.48       31.15     31.65 o 
  -6   4  11      303.93      334.91     29.27 o 
  -5   4  11      236.20      260.88     28.90 o 
  -4   4  11      600.44      550.78     33.20 o 
  -3   4  11      709.75      633.91     29.49 o 
  -2   4  11      975.44     1029.16     33.69 o 
  -1   4  11     1041.62     1006.02     35.11 o 
   0   4  11      120.80      161.93     36.03 o 
   1   4  11      307.14      294.48     33.25 o 
   2   4  11      775.36      784.56     33.99 o 
   3   4  11        1.95      -10.22     32.16 o 
   4   4  11        1.34        7.99     47.27 o 
 -11   5  11       92.45      102.89     50.10 o 
 -10   5  11      394.58      368.30     38.31 o 
  -9   5  11        1.15       -3.48     33.80 o 
  -8   5  11        4.27       30.48     28.00 o 
  -7   5  11      705.79      665.98     28.98 o 
  -6   5  11      918.61      862.01     34.85 o 
  -5   5  11      301.90      327.49     36.17 o 
  -4   5  11        5.01       29.98     28.40 o 
  -3   5  11      211.25      268.57     28.84 o 
  -2   5  11      191.86      205.36     32.28 o 
  -1   5  11      518.25      514.72     31.55 o 
   0   5  11      207.47      253.79     30.60 o 
   1   5  11      147.32      200.12     34.38 o 
   2   5  11       14.96        4.56     34.84 o 
   3   5  11        3.33       69.49     37.08 o 
 -11   6  11       40.96       44.81     52.85 o 
 -10   6  11       35.30       16.83     40.82 o 
  -9   6  11      652.79      699.02     47.05 o 
  -8   6  11      200.11      203.16     31.66 o 
  -7   6  11        2.12       21.58     30.39 o 
  -6   6  11      289.67      329.31     40.30 o 
  -5   6  11      457.41      509.59     33.96 o 
  -4   6  11      132.44      146.13     29.80 o 
  -3   6  11        0.73        8.12     26.14 o 
  -2   6  11        4.04       12.96     28.28 o 
  -1   6  11      391.02      400.57     28.97 o 
   0   6  11       35.91        8.57     39.26 o 
   1   6  11       78.51       95.22     33.02 o 
   2   6  11       52.73       17.97     38.10 o 
 -10   7  11      114.62      133.24     49.55 o 
  -9   7  11       17.39       25.97     39.50 o 
  -8   7  11      145.46      175.65     35.97 o 
  -7   7  11      313.16      323.37     45.63 o 
  -6   7  11       70.22       65.04     38.59 o 
  -5   7  11       49.76       31.36     39.07 o 
  -4   7  11      433.75      419.82     32.47 o 
  -3   7  11      605.26      608.84     39.47 o 
  -2   7  11      852.05      804.67     67.61 o 
  -1   7  11      643.89      631.35     49.76 o 
   0   7  11       85.05       73.96     47.51 o 
   1   7  11       65.46       60.43     38.38 o 
  -9   8  11       89.10       90.96     38.36 o 
  -8   8  11      159.68      193.45     36.84 o 
  -7   8  11       31.51      -21.34     40.67 o 
  -6   8  11       47.79       71.90     35.98 o 
  -5   8  11      196.76      263.14     40.19 o 
  -4   8  11      211.69      197.23     40.79 o 
  -3   8  11       13.94       -2.77     35.72 o 
  -2   8  11        5.95       13.02     40.62 o 
  -1   8  11       29.55       55.35     37.37 o 
   0   8  11        7.62       33.65     38.32 o 
  -8   9  11       99.03      155.42     49.37 o 
  -7   9  11       99.91      117.36     38.54 o 
  -6   9  11       23.21       52.62     40.88 o 
  -5   9  11        0.43      -18.23     42.83 o 
  -4   9  11      175.60      168.23     59.28 o 
  -3   9  11       13.81       48.68     42.01 o 
  -2   9  11       63.19       77.19     38.50 o 
  -1 -13  12      205.62      255.85     35.16 o 
   0 -13  12      205.23      217.02     34.55 o 
   1 -13  12      166.47      144.47     37.55 o 
   2 -13  12       50.77       96.11     41.60 o 
   3 -13  12      618.99      668.38     67.16 o 
  -3 -12  12      264.45      296.23     66.34 o 
  -2 -12  12       32.76       33.54     41.12 o 
  -1 -12  12       57.41      101.25     40.51 o 
   0 -12  12       22.57       51.57     35.09 o 
   1 -12  12      209.77      200.70     36.67 o 
   2 -12  12      307.21      362.67     40.07 o 
   3 -12  12      174.70      204.57     36.08 o 
   4 -12  12      273.60      307.70     38.42 o 
  -5 -11  12      336.83      319.96     49.71 o 
  -4 -11  12      651.77      582.50     42.77 o 
  -3 -11  12       89.56       64.65     39.97 o 
  -2 -11  12        4.43       44.37     34.66 o 
  -1 -11  12        4.29       26.07     37.01 o 
   0 -11  12      284.00      346.28     64.26 o 
   1 -11  12        0.04        0.29     33.13 o 
   2 -11  12      111.54      110.93     34.06 o 
   3 -11  12       71.80      100.20     32.83 o 
   4 -11  12       97.84       53.15     40.95 o 
   5 -11  12      152.66      182.66     34.62 o 
  -6 -10  12       23.15       12.34     48.54 o 
  -5 -10  12        8.81       17.96     40.32 o 
  -4 -10  12        0.92      -16.45     54.32 o 
  -3 -10  12        8.85       11.57     31.49 o 
  -2 -10  12      120.05      105.55     33.30 o 
  -1 -10  12      435.92      476.31     33.88 o 
   0 -10  12      397.73      467.27     43.48 o 
   1 -10  12      883.68      862.38     34.65 o 
   2 -10  12      101.93      129.78     34.02 o 
   3 -10  12      443.75      413.46     40.84 o 
   4 -10  12       87.24       76.55     39.70 o 
   5 -10  12       53.33       43.49     32.41 o 
   6 -10  12       81.24       61.30     35.02 o 
  -7  -9  12       32.49       45.81     49.48 o 
  -6  -9  12        2.81       22.80     49.73 o 
  -5  -9  12      171.98      184.50     39.70 o 
  -4  -9  12      355.50      327.94     44.50 o 
  -3  -9  12      195.97      214.81     37.49 o 
  -2  -9  12      191.03      229.63     37.04 o 
  -1  -9  12      358.51      400.80     30.18 o 
   0  -9  12      521.35      498.25     33.71 o 
   1  -9  12      201.44      244.68     36.20 o 
   2  -9  12      147.22      157.54     30.45 o 
   3  -9  12      437.45      407.72     34.46 o 
   4  -9  12      145.55      146.89     34.10 o 
   5  -9  12       42.29       75.12     35.39 o 
   6  -9  12       84.42       91.29     36.85 o 
  -8  -8  12       53.38       53.86     61.72 o 
  -7  -8  12      182.23      206.13     53.88 o 
  -6  -8  12      693.10      673.65     51.05 o 
  -5  -8  12      229.37      196.67     54.97 o 
  -4  -8  12     1315.82     1348.37     40.28 o 
  -3  -8  12     2017.58     2034.84     74.77 o 
  -2  -8  12      372.82      396.39     38.37 o 
  -1  -8  12      984.80      944.73     49.36 o 
   0  -8  12     1388.92     1413.19     33.05 o 
   1  -8  12      683.61      706.87     33.25 o 
   2  -8  12      469.20      395.74     33.42 o 
   3  -8  12       16.84      -32.75     32.75 o 
   4  -8  12       25.78       49.05     37.07 o 
   5  -8  12      251.45      223.11     34.90 o 
   6  -8  12        2.97        7.00     45.91 o 
  -8  -7  12      154.07      176.36     59.78 o 
  -7  -7  12      122.24      142.18     60.41 o 
  -6  -7  12       52.25       45.76     37.61 o 
  -5  -7  12      510.38      477.02     38.22 o 
  -4  -7  12       27.08       33.65     36.49 o 
  -3  -7  12       21.00       37.30     33.03 o 
  -2  -7  12       42.83       55.11     31.48 o 
  -1  -7  12        7.76       14.06     33.76 o 
   0  -7  12       82.83       93.85     28.11 o 
   1  -7  12        1.54       69.48     34.87 o 
   2  -7  12       19.95       36.92     30.82 o 
   3  -7  12      506.04      486.38     33.62 o 
   4  -7  12        0.03      -21.74     33.96 o 
   5  -7  12       21.33       55.73     38.35 o 
   6  -7  12        4.32      -18.57     32.88 o 
  -9  -6  12       52.05       59.44     59.34 o 
  -8  -6  12        1.66        6.90     39.16 o 
  -7  -6  12      553.15      536.78     39.84 o 
  -6  -6  12      151.72      164.65     31.50 o 
  -5  -6  12       74.15      114.31     35.16 o 
  -4  -6  12      197.20      188.37     31.03 o 
  -3  -6  12      157.98      185.66     28.65 o 
  -2  -6  12       17.29       54.23     33.25 o 
  -1  -6  12       15.79       28.63     27.79 o 
   0  -6  12       78.37      142.31     34.22 o 
   1  -6  12     1126.50     1145.31     38.26 o 
   2  -6  12       14.09       18.28     29.40 o 
   3  -6  12      171.33      273.32     58.46 o 
   4  -6  12      459.57      456.00     50.64 o 
   5  -6  12       18.25       28.36     30.31 o 
   6  -6  12       62.00       68.75     39.99 o 
  -9  -5  12      231.72      229.79     40.68 o 
  -8  -5  12      590.59      635.23     45.32 o 
  -7  -5  12       11.92       33.75     41.81 o 
  -6  -5  12      207.58      162.51     30.91 o 
  -5  -5  12       26.13       45.66     34.48 o 
  -4  -5  12       76.41       93.21     28.06 o 
  -3  -5  12      394.35      403.48     33.15 o 
  -2  -5  12      349.67      364.86     26.74 o 
  -1  -5  12      293.33      277.28     28.30 o 
   0  -5  12      174.66      171.59     28.41 o 
   1  -5  12        1.30      -20.97     34.75 o 
   2  -5  12      529.59      518.67     41.71 o 
   3  -5  12       12.68        8.23     32.76 o 
   4  -5  12       26.35       -9.62     32.77 o 
   5  -5  12       65.20       64.65     35.86 o 
   6  -5  12       25.63       40.40     35.28 o 
 -10  -4  12      167.46      146.02     60.14 o 
  -9  -4  12        7.62        9.76     39.26 o 
  -8  -4  12      204.08      201.85     43.74 o 
  -7  -4  12      292.03      316.94     50.57 o 
  -6  -4  12      353.62      371.59     30.32 o 
  -5  -4  12      187.65      180.18     34.13 o 
  -4  -4  12        4.32       14.83     29.90 o 
  -3  -4  12       26.80       24.60     25.50 o 
  -2  -4  12       14.65       -9.94     44.80 o 
  -1  -4  12      688.26      676.30     36.79 o 
   0  -4  12      660.04      625.69     26.89 o 
   1  -4  12      219.49      245.56     28.70 o 
   2  -4  12      125.93      167.93     35.56 o 
   3  -4  12     2042.83     2042.62     37.96 o 
   4  -4  12     1445.36     1377.68     43.95 o 
   5  -4  12        1.64       26.25     34.23 o 
   6  -4  12        4.67       27.62     35.51 o 
 -10  -3  12        6.72       13.25     41.88 o 
  -9  -3  12      342.05      302.70     79.35 o 
  -8  -3  12      428.42      478.14     44.55 o 
  -7  -3  12       98.77      132.86     50.70 o 
  -6  -3  12      122.82      136.64     29.53 o 
  -5  -3  12       23.22       53.44     29.40 o 
  -4  -3  12     1952.68     1997.66     38.51 o 
  -3  -3  12     1797.68     1793.14     30.49 o 
  -2  -3  12       60.99       69.42     25.40 o 
  -1  -3  12      461.13      484.53     25.16 o 
   0  -3  12        5.26       69.34     29.82 o 
   1  -3  12      596.98      651.28     50.91 o 
   2  -3  12     1638.11     1689.24     34.07 o 
   3  -3  12     1052.62     1121.37     40.34 o 
   4  -3  12        0.29       16.92     33.94 o 
   5  -3  12      148.47      169.95     35.48 o 
   6  -3  12        1.35        7.12     46.97 o 
 -10  -2  12       30.36       38.11     40.89 o 
  -9  -2  12        1.37      -30.71     53.23 o 
  -8  -2  12      224.95      249.38     47.30 o 
  -7  -2  12      113.39      147.03     49.47 o 
  -6  -2  12     1607.59     1568.88     38.31 o 
  -5  -2  12       13.79       29.53     26.91 o 
  -4  -2  12      353.51      365.16     27.92 o 
  -3  -2  12     1071.13     1097.32     28.62 o 
  -2  -2  12      673.86      663.03     25.37 o 
  -1  -2  12     1481.44     1442.04     31.94 o 
   0  -2  12       53.00       59.14     24.05 o 
   1  -2  12     1403.73     1407.49     31.73 o 
   2  -2  12       12.51       55.32     35.29 o 
   3  -2  12       15.67       46.15     30.14 o 
   4  -2  12       11.94        0.57     42.84 o 
   5  -2  12       11.25       30.61     45.28 o 
   6  -2  12        5.53       -3.72     41.79 o 
 -11  -1  12       16.22       28.23     50.70 o 
 -10  -1  12        0.73       29.03     38.61 o 
  -9  -1  12      389.51      422.69     39.23 o 
  -8  -1  12       63.70       93.49     42.20 o 
  -7  -1  12       20.39       36.79     39.77 o 
  -6  -1  12      923.59      966.61     34.81 o 
  -5  -1  12      709.76      715.71     29.11 o 
  -4  -1  12      124.20      105.58     25.56 o 
  -3  -1  12      196.98      172.44     29.95 o 
  -2  -1  12        3.86       -4.76     28.09 o 
  -1  -1  12      811.89      821.90     32.02 o 
   0  -1  12     1728.17     1682.92     28.61 o 
   1  -1  12      311.70      293.26     31.66 o 
   2  -1  12       30.12       71.55     40.67 o 
   3  -1  12        0.53      -25.54     32.20 o 
   4  -1  12       29.38       19.94     37.14 o 
   5  -1  12      154.24      127.38     33.45 o 
 -11   0  12        1.54       -7.88     42.33 o 
 -10   0  12       16.28      114.77     56.45 o 
  -9   0  12      330.60      329.47     37.29 o 
  -8   0  12      670.93      689.70     38.03 o 
  -7   0  12     1442.68     1315.11    197.34 o 
  -6   0  12       75.67       83.44     30.73 o 
  -5   0  12      631.96      629.91     32.27 o 
  -4   0  12       55.08       41.65     25.02 o 
  -3   0  12      627.71      628.90     29.05 o 
  -2   0  12      103.55       92.60     24.80 o 
  -1   0  12       10.32       18.68     27.49 o 
   0   0  12      126.01      143.49     26.35 o 
   1   0  12      229.37      237.70     27.26 o 
   2   0  12        1.30      -14.31     27.50 o 
   3   0  12       22.02       65.00     33.10 o 
   4   0  12       38.92       67.78     38.90 o 
   5   0  12       16.07       45.31     36.79 o 
 -11   1  12      148.62      107.11     59.87 o 
 -10   1  12       11.46       12.05     68.43 o 
  -9   1  12      204.15      230.16     45.16 o 
  -8   1  12      590.22      570.49     42.49 o 
  -7   1  12      195.91      203.11     36.34 o 
  -6   1  12      143.01      168.15     28.58 o 
  -5   1  12       67.01       86.63     29.84 o 
  -4   1  12      116.55      140.74     27.93 o 
  -3   1  12      472.72      469.94     26.54 o 
  -2   1  12     1224.38     1162.81     31.48 o 
  -1   1  12      331.82      320.79     28.33 o 
   0   1  12        0.66       31.03     24.01 o 
   1   1  12      662.74      661.20     33.96 o 
   2   1  12      193.42      197.90     28.47 o 
   3   1  12      148.19      118.71     37.67 o 
   4   1  12       42.91       46.58     39.80 o 
   5   1  12      337.79      292.33     51.03 o 
 -11   2  12      203.06      216.24     59.63 o 
 -10   2  12       76.31       75.48     40.13 o 
  -9   2  12      392.43      411.37     62.53 o 
  -8   2  12     2097.43     2120.21     58.34 o 
  -7   2  12     1846.54     1844.63     40.86 o 
  -6   2  12       81.71       63.19     28.75 o 
  -5   2  12       93.41      113.22     26.07 o 
  -4   2  12      133.97      131.86     26.19 o 
  -3   2  12      492.06      534.16     31.05 o 
  -2   2  12       19.27        8.18     24.13 o 
  -1   2  12       20.76       29.25     28.28 o 
   0   2  12      920.45      988.11     27.64 o 
   1   2  12       21.48       24.43     26.11 o 
   2   2  12      150.93      150.10     31.09 o 
   3   2  12      834.90      792.15     41.20 o 
   4   2  12      333.54      292.03     37.93 o 
 -11   3  12       38.40       39.46     41.41 o 
 -10   3  12      159.46      168.81     45.48 o 
  -9   3  12      124.03      119.20     43.07 o 
  -8   3  12      139.22      165.17     30.71 o 
  -7   3  12      288.90      313.23     41.78 o 
  -6   3  12      118.17      117.99     27.17 o 
  -5   3  12        4.77       30.59     31.67 o 
  -4   3  12        1.38      -26.97     35.52 o 
  -3   3  12      297.87      331.65     29.32 o 
  -2   3  12      134.13      162.03     26.25 o 
  -1   3  12       13.30       36.68     25.04 o 
   0   3  12      152.40      205.44     27.84 o 
   1   3  12      834.76      854.89     32.58 o 
   2   3  12      402.45      361.52     36.30 o 
   3   3  12       26.24       17.40     36.49 o 
 -11   4  12       85.42       60.35     59.91 o 
 -10   4  12        0.33       14.16     36.20 o 
  -9   4  12       29.71       32.01     38.90 o 
  -8   4  12       56.35       52.17     33.66 o 
  -7   4  12       91.84       92.85     27.63 o 
  -6   4  12       36.02       48.28     27.27 o 
  -5   4  12      271.29      275.04     25.95 o 
  -4   4  12      351.51      393.86     31.22 o 
  -3   4  12      404.99      417.92     38.48 o 
  -2   4  12       92.98      115.38     29.46 o 
  -1   4  12      144.34      142.26     29.14 o 
   0   4  12       93.64       82.49     29.35 o 
   1   4  12      181.50      166.30     32.59 o 
   2   4  12       48.48       59.71     32.68 o 
   3   4  12        4.88       -3.73     38.01 o 
 -10   5  12       73.94       77.41     33.83 o 
  -9   5  12      200.37      187.02     33.53 o 
  -8   5  12       10.48       38.03     31.21 o 
  -7   5  12      464.49      518.57     39.85 o 
  -6   5  12      578.60      556.41     39.39 o 
  -5   5  12      406.74      402.44     29.03 o 
  -4   5  12       35.95       10.96     28.21 o 
  -3   5  12       42.70       39.10     28.37 o 
  -2   5  12      435.66      483.28     54.86 o 
  -1   5  12        5.21       41.13     28.86 o 
   0   5  12      175.21      202.30     35.15 o 
   1   5  12        1.95        3.44     33.37 o 
   2   5  12        1.12       18.69     42.41 o 
 -10   6  12       44.55       85.82     43.11 o 
  -9   6  12       98.71      104.86     35.78 o 
  -8   6  12      261.08      275.93     41.63 o 
  -7   6  12        1.81       72.11     31.60 o 
  -6   6  12      106.91      100.92     34.63 o 
  -5   6  12      803.90      804.60     40.28 o 
  -4   6  12      209.77      138.49     38.61 o 
  -3   6  12      331.31      347.13     35.10 o 
  -2   6  12       39.69       53.56     31.98 o 
  -1   6  12      267.59      257.10     33.59 o 
   0   6  12      158.67      150.87     40.78 o 
   1   6  12       57.58       45.08     38.01 o 
  -9   7  12       29.61       35.21     48.35 o 
  -8   7  12        8.75       -6.59     48.03 o 
  -7   7  12      131.90      152.02     40.63 o 
  -6   7  12      107.66       94.11     61.03 o 
  -5   7  12       31.95       55.53     47.02 o 
  -4   7  12       86.83      104.08     35.75 o 
  -3   7  12      292.97      284.65     36.55 o 
  -2   7  12      407.45      408.77     53.32 o 
  -1   7  12      144.98      136.43     34.22 o 
  -8   8  12      377.31      373.67     44.87 o 
  -7   8  12      166.12      174.97     42.64 o 
  -6   8  12        1.55       29.56     38.00 o 
  -5   8  12      329.82      409.45     57.69 o 
  -4   8  12      175.17      198.69     38.08 o 
  -3   8  12       13.38       -7.99     37.89 o 
  -2   8  12        1.27      -43.07     60.23 o 
  -2 -12  13      249.68      231.11     38.09 o 
  -1 -12  13      175.72      167.05     42.03 o 
   0 -12  13        2.44      -23.88     33.31 o 
   1 -12  13      164.90      178.65     41.66 o 
   2 -12  13      124.34      103.95     42.56 o 
   3 -12  13        0.18       77.51     83.50 o 
  -4 -11  13       12.50      -14.77     47.97 o 
  -3 -11  13       46.78       51.07     36.76 o 
  -2 -11  13      159.41      199.14     36.13 o 
  -1 -11  13      161.36      149.65     32.81 o 
   0 -11  13      111.07       92.47     35.79 o 
   1 -11  13      344.44      286.08     33.26 o 
   2 -11  13      103.17       64.19     35.62 o 
   3 -11  13      143.92      170.94     47.39 o 
   4 -11  13      122.34      176.04     34.92 o 
  -5 -10  13      514.84      454.47     43.79 o 
  -4 -10  13      174.56      126.80     40.58 o 
  -3 -10  13      662.23      645.67     37.82 o 
  -2 -10  13      108.14      172.34     39.08 o 
  -1 -10  13       10.08       22.42     33.21 o 
   0 -10  13       23.08       30.05     34.05 o 
   1 -10  13      325.85      327.91     32.30 o 
   2 -10  13       38.09       85.58     35.00 o 
   3 -10  13       56.46       65.56     35.82 o 
   4 -10  13       45.80       51.25     33.71 o 
  -6  -9  13       15.02       17.02     41.76 o 
  -5  -9  13       10.54       49.00     56.20 o 
  -4  -9  13       12.01        4.69     34.78 o 
  -3  -9  13      168.31      137.85     30.76 o 
  -2  -9  13      436.66      441.67     34.93 o 
  -1  -9  13      836.79      859.13     39.85 o 
   0  -9  13      106.97       92.58     37.01 o 
   1  -9  13      153.39      176.40     37.51 o 
   2  -9  13      102.71      109.56     43.94 o 
   3  -9  13      294.35      319.57     32.53 o 
   4  -9  13       97.75      146.10     41.00 o 
   5  -9  13       23.69       21.90     37.35 o 
  -7  -8  13        1.11       22.25     46.82 o 
  -6  -8  13       67.70       53.59     41.92 o 
  -5  -8  13      287.82      269.15     45.90 o 
  -4  -8  13        0.27       -7.09     37.48 o 
  -3  -8  13      400.29      442.55     34.46 o 
  -2  -8  13       61.95       68.72     32.53 o 
  -1  -8  13      871.39      870.76     44.10 o 
   0  -8  13      136.01      148.88     30.00 o 
   1  -8  13      114.30      173.79     32.56 o 
   2  -8  13      203.27      214.67     31.44 o 
   3  -8  13      286.46      291.94     44.99 o 
   4  -8  13      532.46      478.46     36.39 o 
   5  -8  13      146.83      163.03     40.65 o 
  -8  -7  13       49.81       45.36     41.96 o 
  -7  -7  13      119.66      104.73     46.38 o 
  -6  -7  13       53.84       62.77     35.87 o 
  -5  -7  13      437.61      402.39     36.38 o 
  -4  -7  13      560.17      543.23     44.34 o 
  -3  -7  13       26.59        6.79     36.44 o 
  -2  -7  13       92.32       82.15     31.83 o 
  -1  -7  13      695.71      675.81     37.15 o 
   0  -7  13      648.42      635.88     31.20 o 
   1  -7  13        4.20       -9.66     29.59 o 
   2  -7  13      155.36      148.74     33.81 o 
   3  -7  13      222.26      194.73     38.20 o 
   4  -7  13      135.03      167.58     35.44 o 
   5  -7  13        4.48       16.79     46.59 o 
  -8  -6  13        6.10      -16.08     46.44 o 
  -7  -6  13       83.16      148.96     44.83 o 
  -6  -6  13       95.10      100.68     29.79 o 
  -5  -6  13      174.62      136.87     36.91 o 
  -4  -6  13      202.59      206.73     33.29 o 
  -3  -6  13      293.47      332.16     32.80 o 
  -2  -6  13      183.98      221.48     32.31 o 
  -1  -6  13        2.10        5.77     28.95 o 
   0  -6  13      203.24      239.25     31.85 o 
   1  -6  13      344.93      356.65     31.05 o 
   2  -6  13       75.14       83.19     32.92 o 
   3  -6  13      111.29       99.34     34.93 o 
   4  -6  13       13.17       13.05     32.00 o 
   5  -6  13       57.70       52.37     33.66 o 
  -9  -5  13      152.34      174.48     42.47 o 
  -8  -5  13      547.40      580.11     44.71 o 
  -7  -5  13      273.58      302.32     38.83 o 
  -6  -5  13        4.07       39.68     32.33 o 
  -5  -5  13      421.64      421.62     34.16 o 
  -4  -5  13        9.88       13.04     26.35 o 
  -3  -5  13        0.19      -28.59     28.59 o 
  -2  -5  13      381.11      380.15     29.57 o 
  -1  -5  13       17.10       42.23     41.01 o 
   0  -5  13       65.50      155.31     35.65 o 
   1  -5  13        3.23        7.77     35.42 o 
   2  -5  13      529.75      517.82     37.91 o 
   3  -5  13      699.72      638.00     40.10 o 
   4  -5  13       17.60       45.29     38.95 o 
   5  -5  13       64.80       77.96     32.80 o 
  -9  -4  13        2.76        9.18     40.74 o 
  -8  -4  13      131.45      156.23     45.28 o 
  -7  -4  13      934.14      996.02     40.24 o 
  -6  -4  13      262.57      257.35     38.82 o 
  -5  -4  13      518.69      534.27     32.60 o 
  -4  -4  13      115.80      134.89     31.01 o 
  -3  -4  13      376.11      401.01     32.10 o 
  -2  -4  13      206.01      242.54     26.84 o 
  -1  -4  13       13.86       19.53     28.19 o 
   0  -4  13       22.09       60.97     28.49 o 
   1  -4  13      118.68      110.80     31.74 o 
   2  -4  13      118.20      120.83     32.96 o 
   3  -4  13      331.61      368.76     35.19 o 
   4  -4  13      516.89      448.69     36.75 o 
   5  -4  13       22.38       90.03     46.71 o 
 -10  -3  13       10.69       24.02     59.17 o 
  -9  -3  13      132.79      131.85     46.44 o 
  -8  -3  13       87.29      104.34     37.73 o 
  -7  -3  13      162.61      140.30     36.56 o 
  -6  -3  13        1.01       53.62     37.32 o 
  -5  -3  13      927.87      904.42     36.99 o 
  -4  -3  13       18.42       61.01     30.90 o 
  -3  -3  13      661.49      655.39     29.61 o 
  -2  -3  13     2565.78     2480.81     33.32 o 
  -1  -3  13       58.02       33.57     28.86 o 
   0  -3  13       12.22        1.58     26.23 o 
   1  -3  13       50.27       32.83     40.95 o 
   2  -3  13      790.05      783.74     32.12 o 
   3  -3  13      636.85      624.69     40.79 o 
   4  -3  13       10.93      -34.48     39.93 o 
   5  -3  13       27.68       28.03     36.13 o 
 -10  -2  13      288.17      248.36     42.87 o 
  -9  -2  13       88.13       24.17     55.05 o 
  -8  -2  13      118.53      154.83     50.83 o 
  -7  -2  13      169.25       99.02     33.48 o 
  -6  -2  13      357.01      333.30     30.92 o 
  -5  -2  13      552.96      558.58     28.37 o 
  -4  -2  13     2068.15     2021.08     33.54 o 
  -3  -2  13      124.48      159.57     28.28 o 
  -2  -2  13       16.37       36.36     27.93 o 
  -1  -2  13      212.06      215.07     31.59 o 
   0  -2  13      186.31      187.74     27.08 o 
   1  -2  13      132.75      158.02     29.79 o 
   2  -2  13       20.36       44.74     33.49 o 
   3  -2  13       10.82       14.66     38.43 o 
   4  -2  13      350.30      343.09     33.89 o 
   5  -2  13      207.53      220.07     38.39 o 
 -10  -1  13        4.24        3.70     47.48 o 
  -9  -1  13      136.69      152.83     73.73 o 
  -8  -1  13      248.97      298.68     43.70 o 
  -7  -1  13       33.62       11.99     32.77 o 
  -6  -1  13      309.73      298.02     31.95 o 
  -5  -1  13      983.80     1049.97     34.66 o 
  -4  -1  13      212.60      215.19     30.82 o 
  -3  -1  13       95.13      104.91     30.60 o 
  -2  -1  13      141.40      183.35     28.83 o 
  -1  -1  13      350.25      342.43     27.53 o 
   0  -1  13      316.83      304.81     30.04 o 
   1  -1  13        1.49       22.50     29.41 o 
   2  -1  13       17.68       18.43     36.76 o 
   3  -1  13       41.95       -5.41     39.39 o 
   4  -1  13        3.13      -35.74     36.03 o 
 -10   0  13      624.35      556.43     50.15 o 
  -9   0  13      268.88      279.24     42.69 o 
  -8   0  13       26.71       37.42     36.18 o 
  -7   0  13      344.66      352.42     36.84 o 
  -6   0  13       31.18        9.52     31.27 o 
  -5   0  13      196.75      192.83     26.60 o 
  -4   0  13       33.28       50.16     28.39 o 
  -3   0  13      807.22      831.42     28.94 o 
  -2   0  13       94.20       87.40     25.15 o 
  -1   0  13      108.53      106.80     29.13 o 
   0   0  13      340.22      337.72     34.90 o 
   1   0  13      573.93      547.12     34.94 o 
   2   0  13       56.60       65.85     27.54 o 
   3   0  13      119.90      119.47     32.54 o 
   4   0  13      189.30      206.47     42.42 o 
 -10   1  13      144.25      123.06     42.18 o 
  -9   1  13      440.95      383.44     39.53 o 
  -8   1  13      200.16      170.80     33.97 o 
  -7   1  13       37.87       49.61     41.76 o 
  -6   1  13      706.74      660.97     30.78 o 
  -5   1  13      306.75      307.75     30.03 o 
  -4   1  13      265.52      249.09     31.95 o 
  -3   1  13       54.26       37.36     28.75 o 
  -2   1  13       39.77       46.00     26.45 o 
  -1   1  13      328.20      325.33     27.59 o 
   0   1  13       41.36       51.40     29.75 o 
   1   1  13      131.28      124.44     29.71 o 
   2   1  13      296.60      315.45     32.62 o 
   3   1  13      188.34      130.86     33.59 o 
 -10   2  13       13.34       11.29     40.73 o 
  -9   2  13      370.38      351.81     41.03 o 
  -8   2  13      150.87      133.30     35.40 o 
  -7   2  13      190.08      202.17     33.57 o 
  -6   2  13        1.26       26.05     32.04 o 
  -5   2  13        2.11       15.06     36.22 o 
  -4   2  13       53.03       36.28     29.62 o 
  -3   2  13       84.90      112.32     29.26 o 
  -2   2  13      161.96      158.11     27.29 o 
  -1   2  13       53.07       69.00     29.91 o 
   0   2  13       69.75      108.16     28.64 o 
   1   2  13       52.82       74.89     29.09 o 
   2   2  13        8.30        6.42     33.26 o 
   3   2  13      272.96      268.56     39.07 o 
 -10   3  13       22.16       35.50     47.42 o 
  -9   3  13       74.67       76.67     34.88 o 
  -8   3  13        9.21        5.36     33.98 o 
  -7   3  13        4.34       32.08     42.77 o 
  -6   3  13     1194.40     1153.73     31.38 o 
  -5   3  13      576.20      564.14     29.29 o 
  -4   3  13      482.04      439.22     33.52 o 
  -3   3  13       13.20       -8.69     30.08 o 
  -2   3  13      175.83      229.37     33.66 o 
  -1   3  13      196.27      217.30     29.27 o 
   0   3  13       87.84       53.26     34.97 o 
   1   3  13      486.19      482.24     36.10 o 
   2   3  13      625.93      588.29     45.70 o 
 -10   4  13       11.80       37.31     41.96 o 
  -9   4  13        0.75       12.50     37.29 o 
  -8   4  13      989.68      906.21     37.57 o 
  -7   4  13      332.40      292.02     62.48 o 
  -6   4  13      111.19      102.93     31.79 o 
  -5   4  13       58.22       62.83     33.01 o 
  -4   4  13     1012.85      920.93     29.51 o 
  -3   4  13       94.09      116.34     30.67 o 
  -2   4  13      197.50      213.72     36.94 o 
  -1   4  13        1.48        0.18     35.01 o 
   0   4  13       71.20       84.22     33.00 o 
   1   4  13       14.37       15.68     30.67 o 
  -9   5  13      333.26      361.21     38.61 o 
  -8   5  13       19.06       47.02     40.77 o 
  -7   5  13      164.07       90.70     46.40 o 
  -6   5  13      404.47      384.08     32.86 o 
  -5   5  13      155.39      181.54     32.25 o 
  -4   5  13       13.87       29.00     29.40 o 
  -3   5  13       94.50      105.73     34.94 o 
  -2   5  13      515.60      522.92     40.47 o 
  -1   5  13       80.73       78.64     36.20 o 
   0   5  13       24.83       28.97     31.51 o 
  -9   6  13        6.40       22.03     84.06 o 
  -8   6  13      169.93      126.85     31.73 o 
  -7   6  13      157.18      151.90     29.39 o 
  -6   6  13        0.30      -21.68     36.08 o 
  -5   6  13      156.67      149.52     37.12 o 
  -4   6  13      129.10      151.55     33.51 o 
  -3   6  13      379.03      379.14     33.67 o 
  -2   6  13       30.50       31.76     34.05 o 
  -1   6  13       69.00       57.53     37.93 o 
  -7   7  13       10.04        5.79     37.96 o 
  -6   7  13      221.76      161.60     44.71 o 
  -5   7  13      102.91      127.31     30.25 o 
  -4   7  13       58.58      113.45     49.04 o 
  -3   7  13       18.08        4.25     42.52 o 
  -3 -11  14      137.19      173.61     50.22 o 
  -2 -11  14       41.33       32.28     42.40 o 
  -1 -11  14       42.94       66.83     41.54 o 
   0 -11  14      179.93      232.70     53.94 o 
   1 -11  14       68.75       71.66     38.04 o 
   2 -11  14       93.34       93.59     38.60 o 
  -4 -10  14       11.76       21.48     48.61 o 
  -3 -10  14        0.88       27.83     40.99 o 
  -2 -10  14      653.16      618.50     54.67 o 
  -1 -10  14       78.02       73.22     35.50 o 
   0 -10  14        5.01        8.83     39.63 o 
   1 -10  14      119.58      162.62     35.93 o 
   2 -10  14      348.67      301.88     37.83 o 
   3 -10  14       12.40        6.86     41.47 o 
  -5  -9  14       12.21       -0.19     50.79 o 
  -4  -9  14     1459.20     1361.44     75.11 o 
  -3  -9  14     1088.57     1000.91     44.11 o 
  -2  -9  14       51.31       52.94     35.60 o 
  -1  -9  14      100.53       96.57     34.69 o 
   0  -9  14      311.44      327.01     51.60 o 
   1  -9  14        1.06       38.77     39.91 o 
   2  -9  14       12.54      -18.50     35.72 o 
   3  -9  14      189.17      235.39     47.42 o 
   4  -9  14      577.59      426.53     50.83 o 
  -6  -8  14      124.01       88.14     43.04 o 
  -5  -8  14      677.27      623.35     42.96 o 
  -4  -8  14       28.04       47.70     39.35 o 
  -3  -8  14      430.57      430.07     34.97 o 
  -2  -8  14      103.30      108.29     30.96 o 
  -1  -8  14       41.66       56.22     37.87 o 
   0  -8  14        0.40       17.23     37.77 o 
   1  -8  14      112.21       95.46     36.81 o 
   2  -8  14      119.76      167.45     39.46 o 
   3  -8  14       34.86       -4.76     37.22 o 
   4  -8  14       40.04       65.70     37.30 o 
  -7  -7  14      157.28      180.61     40.82 o 
  -6  -7  14       76.96       53.67     40.44 o 
  -5  -7  14       31.56       62.40     39.07 o 
  -4  -7  14       53.96       36.69     34.32 o 
  -3  -7  14       87.19       77.35     36.99 o 
  -2  -7  14        0.13       -8.66     37.64 o 
  -1  -7  14      162.88      123.68     33.77 o 
   0  -7  14       86.37      114.67     31.22 o 
   1  -7  14       80.08      106.22     42.54 o 
   2  -7  14      128.68      131.79     39.54 o 
   3  -7  14      494.54      460.53     42.59 o 
   4  -7  14      267.58      231.68     37.94 o 
  -8  -6  14        0.48       -2.95     41.70 o 
  -7  -6  14        3.36       30.56     39.14 o 
  -6  -6  14      241.40      231.69     31.68 o 
  -5  -6  14      262.66      267.50     31.78 o 
  -4  -6  14       48.33       48.25     28.06 o 
  -3  -6  14       18.07       16.84     25.96 o 
  -2  -6  14       35.47       37.97     37.48 o 
  -1  -6  14       66.47      103.35     33.63 o 
   0  -6  14      134.58      195.52     34.00 o 
   1  -6  14       64.18       66.25     34.43 o 
   2  -6  14      169.36      179.49     31.68 o 
   3  -6  14        0.61      -21.79     34.64 o 
   4  -6  14       22.24       13.51     39.62 o 
  -8  -5  14      401.37      423.48     41.74 o 
  -7  -5  14      707.50      674.68     40.29 o 
  -6  -5  14        5.59       39.86     39.25 o 
  -5  -5  14        1.68       10.53     32.66 o 
  -4  -5  14      314.82      370.19     30.52 o 
  -3  -5  14       61.83       62.51     27.38 o 
  -2  -5  14       39.35       51.96     29.62 o 
  -1  -5  14        3.40       47.56     42.34 o 
   0  -5  14       28.72       74.42     36.86 o 
   1  -5  14        3.24       25.68     44.51 o 
   2  -5  14      539.98      496.92     33.19 o 
   3  -5  14      163.87       97.19     40.83 o 
   4  -5  14      328.09      278.16     46.65 o 
  -9  -4  14       58.86        2.67     48.10 o 
  -8  -4  14       27.58       53.98     45.47 o 
  -7  -4  14      401.31      396.39     54.45 o 
  -6  -4  14     1544.95     1470.30     91.37 o 
  -5  -4  14      227.73      216.57     37.14 o 
  -4  -4  14       26.84       41.65     35.87 o 
  -3  -4  14      133.66      186.99     27.03 o 
  -2  -4  14     1882.23     1868.31     36.46 o 
  -1  -4  14       50.54       65.89     32.83 o 
   0  -4  14       20.35       56.30     33.48 o 
   1  -4  14      584.55      480.32    124.19 o 
   2  -4  14     1345.78     1237.11     73.92 o 
   3  -4  14       22.15       44.99     40.17 o 
   4  -4  14      512.05      464.57     38.59 o 
  -9  -3  14       47.94       64.43     41.28 o 
  -8  -3  14      133.69      195.72     54.36 o 
  -7  -3  14       46.13       36.44     35.71 o 
  -6  -3  14      143.86      140.68     33.10 o 
  -5  -3  14       99.81      134.72     32.27 o 
  -4  -3  14     3839.20     3710.31     67.53 o 
  -3  -3  14      327.96      331.67     36.17 o 
  -2  -3  14       14.72       36.47     27.78 o 
  -1  -3  14        4.12        0.34     32.39 o 
   0  -3  14       31.79       14.85     32.27 o 
   1  -3  14        0.73        2.57     37.30 o 
   2  -3  14       94.92      116.20     35.33 o 
   3  -3  14       30.24       37.04     36.67 o 
   4  -3  14       39.64       65.94     38.13 o 
  -9  -2  14       14.79       48.99     61.63 o 
  -8  -2  14       87.13       63.28     38.62 o 
  -7  -2  14      156.27      200.75     40.58 o 
  -6  -2  14      271.93      291.01     33.80 o 
  -5  -2  14      332.14      331.17     32.70 o 
  -4  -2  14      208.72      211.44     25.45 o 
  -3  -2  14     1763.47     1758.22     36.20 o 
  -2  -2  14       58.08       66.56     27.41 o 
  -1  -2  14       64.53       73.40     32.68 o 
   0  -2  14       12.95       36.91     28.22 o 
   1  -2  14      173.91      141.58     31.98 o 
   2  -2  14      158.68       96.39     71.61 o 
   3  -2  14       29.50       21.18     41.13 o 
   4  -2  14       75.49       38.37     39.89 o 
  -9  -1  14      105.11       75.12     39.80 o 
  -8  -1  14      489.24      501.23     39.30 o 
  -7  -1  14      130.01      153.21     32.89 o 
  -6  -1  14        0.71       21.29     36.79 o 
  -5  -1  14      250.61      268.71     30.25 o 
  -4  -1  14      247.65      269.81     27.80 o 
  -3  -1  14       46.32       39.79     29.48 o 
  -2  -1  14      141.36      152.39     26.34 o 
  -1  -1  14        8.29       12.51     30.24 o 
   0  -1  14       71.08      127.25     28.02 o 
   1  -1  14       79.79       58.33     31.36 o 
   2  -1  14        4.10        3.77     45.92 o 
   3  -1  14      367.90      344.23     37.81 o 
  -9   0  14        5.39        3.90     46.88 o 
  -8   0  14      136.04      205.82     45.45 o 
  -7   0  14      662.33      629.72     36.28 o 
  -6   0  14      215.08      176.77     33.40 o 
  -5   0  14      149.17      135.97     33.00 o 
  -4   0  14       24.78       32.25     32.36 o 
  -3   0  14       46.66       87.16     27.61 o 
  -2   0  14       12.89       14.39     27.52 o 
  -1   0  14        1.60       17.11     28.09 o 
   0   0  14       34.13       39.14     31.33 o 
   1   0  14      338.10      324.75     32.91 o 
   2   0  14      180.05      131.18     40.91 o 
   3   0  14       23.29       -9.77     38.13 o 
  -9   1  14      159.04       75.34     45.92 o 
  -8   1  14     1425.17     1237.32     48.15 o 
  -7   1  14      513.97      497.77     35.07 o 
  -6   1  14       15.70        9.36     37.41 o 
  -5   1  14      556.86      590.42     30.13 o 
  -4   1  14      157.31      166.35     28.12 o 
  -3   1  14      872.63      848.34     36.08 o 
  -2   1  14        9.83       44.84     30.05 o 
  -1   1  14      426.09      437.91     29.51 o 
   0   1  14       56.55       69.11     27.57 o 
   1   1  14       19.01       43.77     35.78 o 
   2   1  14      498.58      451.15     30.56 o 
  -9   2  14       67.07       29.66     43.34 o 
  -8   2  14       75.21       52.51     39.52 o 
  -7   2  14      116.90      163.95     32.43 o 
  -6   2  14      288.34      348.06     32.05 o 
  -5   2  14        1.32       43.39     30.50 o 
  -4   2  14       12.59       19.78     26.35 o 
  -3   2  14        4.84       39.74     30.89 o 
  -2   2  14      173.00      159.50     31.46 o 
  -1   2  14      105.38      146.45     34.51 o 
   0   2  14      153.36       98.24     36.10 o 
   1   2  14      322.70      294.71     34.69 o 
   2   2  14       70.64      103.78     60.85 o 
  -9   3  14       43.40       36.85     34.65 o 
  -8   3  14        2.16        2.55     35.82 o 
  -7   3  14        6.41       33.50     45.78 o 
  -6   3  14       63.10       90.14     32.68 o 
  -5   3  14      761.74      723.26     31.64 o 
  -4   3  14      281.56      294.23     32.06 o 
  -3   3  14        2.27       27.41     26.94 o 
  -2   3  14      211.97      185.19     30.10 o 
  -1   3  14      263.63      275.19     32.90 o 
   0   3  14       28.81       60.40     36.79 o 
   1   3  14        6.22       40.20     49.54 o 
  -9   4  14       32.09       62.16     50.18 o 
  -8   4  14       57.31       56.82     36.86 o 
  -7   4  14      321.03      363.11     37.25 o 
  -6   4  14       59.79       94.54     36.33 o 
  -5   4  14      110.70      115.38     35.62 o 
  -4   4  14      766.15      717.51     32.17 o 
  -3   4  14      253.32      246.71     33.11 o 
  -2   4  14       12.39       38.31     32.70 o 
  -1   4  14       12.88       16.43     28.64 o 
   0   4  14       45.75       38.95     30.30 o 
  -8   5  14      263.14      238.95     35.98 o 
  -7   5  14       24.04       27.17     37.82 o 
  -6   5  14      123.87      116.58     29.97 o 
  -5   5  14       45.84       71.60     33.68 o 
  -4   5  14      238.49      236.05     30.63 o 
  -3   5  14        2.00       31.74     36.45 o 
  -2   5  14       60.75       90.16     32.12 o 
  -6   6  14      217.35      223.67     42.71 o 
  -5   6  14       34.56       65.13     35.32 o 
  -4   6  14      110.97      120.76     35.83 o 
  -2 -10  15      109.80       81.22     41.35 o 
  -1 -10  15      402.57      387.55     35.12 o 
   0 -10  15        6.53       29.66     41.26 o 
   1 -10  15      362.10      257.42     60.91 o 
  -4  -9  15      106.32       84.21     38.88 o 
  -3  -9  15      754.34      775.48     43.65 o 
  -2  -9  15       92.31       96.30     47.08 o 
  -1  -9  15       43.99       40.33     41.45 o 
   0  -9  15       29.47       55.44     36.62 o 
   1  -9  15      475.02      437.41     35.18 o 
   2  -9  15       67.73       62.66     38.14 o 
  -5  -8  15      466.53      411.62     39.52 o 
  -4  -8  15      560.95      526.77     42.60 o 
  -3  -8  15       40.56       50.72     39.69 o 
  -2  -8  15      366.65      323.93     36.86 o 
  -1  -8  15       63.88       75.23     41.01 o 
   0  -8  15       16.45       36.11     39.79 o 
   1  -8  15       63.80       51.76     47.44 o 
   2  -8  15      113.93      112.69     38.23 o 
  -6  -7  15      427.24      431.04     39.69 o 
  -5  -7  15       78.83       60.98     40.81 o 
  -4  -7  15       10.52       57.81     45.71 o 
  -3  -7  15       71.81       98.77     39.25 o 
  -2  -7  15       53.53       63.21     39.65 o 
  -1  -7  15       11.32       47.68     35.59 o 
   0  -7  15        7.26       -0.60     35.42 o 
   1  -7  15        1.63        8.40     36.34 o 
   2  -7  15        3.45       15.89     33.74 o 
   3  -7  15       26.20       40.81     60.78 o 
  -7  -6  15      192.93      151.34     73.98 o 
  -6  -6  15       42.18       64.97     36.49 o 
  -5  -6  15      484.22      469.32     30.91 o 
  -4  -6  15      130.76      118.35     29.13 o 
  -3  -6  15       24.18       38.69     31.01 o 
  -2  -6  15       13.07       39.79     34.58 o 
  -1  -6  15       69.53      140.33     35.34 o 
   0  -6  15       93.13      108.69     35.74 o 
   1  -6  15      402.47      389.81     37.40 o 
   2  -6  15      265.11      254.10     37.88 o 
   3  -6  15      150.03      103.35     53.39 o 
  -7  -5  15      167.16      172.73     57.39 o 
  -6  -5  15      541.40      425.49     38.08 o 
  -5  -5  15      147.76      127.84     35.13 o 
  -4  -5  15       36.33       39.86     33.81 o 
  -3  -5  15      123.59      120.85     34.60 o 
  -2  -5  15      121.58      118.20     34.66 o 
  -1  -5  15       12.01       30.21     31.40 o 
   0  -5  15      419.18      449.79     67.88 o 
   1  -5  15        4.36       31.28     35.79 o 
   2  -5  15       66.55       48.89     36.82 o 
   3  -5  15       47.60       10.71     38.08 o 
  -8  -4  15      249.15      237.55     42.32 o 
  -7  -4  15       55.40       28.89     38.62 o 
  -6  -4  15        1.52        7.59     34.13 o 
  -5  -4  15      716.06      700.52     39.51 o 
  -4  -4  15      156.99      163.13     33.80 o 
  -3  -4  15        6.65       21.50     31.20 o 
  -2  -4  15      530.04      518.79     35.81 o 
  -1  -4  15      123.94      116.89     35.63 o 
   0  -4  15       21.20      -14.04     39.41 o 
   1  -4  15      509.36      524.89     47.27 o 
   2  -4  15      455.79      416.64     38.53 o 
   3  -4  15       27.62       22.66     37.77 o 
  -8  -3  15        5.10       45.36     47.02 o 
  -7  -3  15      199.76      183.80     35.82 o 
  -6  -3  15       17.58        4.63     31.01 o 
  -5  -3  15      207.77      187.78     33.44 o 
  -4  -3  15     1678.74     1548.70     54.41 o 
  -3  -3  15      777.29      757.96     35.54 o 
  -2  -3  15      129.59      126.05     29.27 o 
  -1  -3  15      526.28      498.27     30.85 o 
   0  -3  15      271.36      273.89     32.21 o 
   1  -3  15      888.03      822.56     42.21 o 
   2  -3  15      249.34      196.66     48.75 o 
  -8  -2  15       88.28       98.95     49.39 o 
  -7  -2  15       29.04       11.63     36.80 o 
  -6  -2  15      153.95      128.08     30.96 o 
  -5  -2  15      169.76      151.81     30.56 o 
  -4  -2  15       86.50       87.93     30.90 o 
  -3  -2  15      113.66      125.36     29.47 o 
  -2  -2  15       13.62       22.44     34.66 o 
  -1  -2  15       93.03      152.93     31.68 o 
   0  -2  15      148.43      121.48     32.52 o 
   1  -2  15      112.47      100.02     36.92 o 
   2  -2  15       30.65       20.28     37.00 o 
  -8  -1  15       61.08      121.32     45.36 o 
  -7  -1  15       26.91       39.93     32.69 o 
  -6  -1  15      157.41      156.54     29.78 o 
  -5  -1  15        2.57       -8.03     30.75 o 
  -4  -1  15      456.65      457.86     30.26 o 
  -3  -1  15       71.59       69.03     29.63 o 
  -2  -1  15        0.52      -25.48     30.67 o 
  -1  -1  15      168.69      188.04     32.52 o 
   0  -1  15      157.40      160.33     36.10 o 
   1  -1  15        0.92       22.54     33.69 o 
   2  -1  15       69.72       62.82     42.47 o 
  -8   0  15        5.32        7.84     39.36 o 
  -7   0  15       67.27       71.71     32.08 o 
  -6   0  15      361.06      346.69     35.37 o 
  -5   0  15      258.27      253.32     31.17 o 
  -4   0  15        0.13       -2.24     31.19 o 
  -3   0  15      285.90      279.88     31.73 o 
  -2   0  15       68.64       26.03     31.55 o 
  -1   0  15        4.30       20.94     29.11 o 
   0   0  15        0.22        4.50     30.24 o 
   1   0  15      124.89      130.42     34.53 o 
  -8   1  15       38.84       12.21     37.72 o 
  -7   1  15      185.38      215.43     36.49 o 
  -6   1  15       24.49       50.90     32.44 o 
  -5   1  15      197.97      179.87     32.81 o 
  -4   1  15      200.77      168.02     32.39 o 
  -3   1  15      353.57      311.57     31.20 o 
  -2   1  15       23.74        8.48     27.97 o 
  -1   1  15       75.35       52.57     30.04 o 
   0   1  15      164.58      157.73     34.45 o 
  -8   2  15       19.08       19.14     37.54 o 
  -7   2  15       26.10       36.20     35.72 o 
  -6   2  15      459.06      431.94     39.75 o 
  -5   2  15      156.36      163.93     40.26 o 
  -4   2  15        1.28       56.82     32.07 o 
  -3   2  15      143.52      113.50     36.03 o 
  -2   2  15      486.13      521.77     33.95 o 
  -1   2  15       13.74       54.75     41.19 o 
   0   2  15      109.66       96.98     38.52 o 
  -7   3  15       88.44      122.74     38.16 o 
  -6   3  15        0.41      -25.79     31.12 o 
  -5   3  15       73.53      113.55     31.18 o 
  -4   3  15       20.13       18.71     37.19 o 
  -3   3  15       53.51       57.74     33.99 o 
  -2   3  15       41.15       37.18     36.87 o 
  -1   3  15       20.31       -8.14     49.39 o 
  -6   4  15      201.79      213.74     39.29 o 
  -5   4  15       17.79       28.29     31.66 o 
  -4   4  15      307.71      239.94     35.15 o 
  -3   4  15      799.56      736.71     36.33 o 
  -3  -8  16      177.03      175.93     39.29 o 
  -2  -8  16        1.00       18.01     38.19 o 
  -1  -8  16      206.30      135.78     35.86 o 
   0  -8  16      290.33      275.61     50.05 o 
  -4  -7  16        2.63        9.04     36.75 o 
  -3  -7  16      471.24      446.52     43.67 o 
  -2  -7  16       60.29      110.35     49.97 o 
  -1  -7  16        8.72       20.54     41.85 o 
   0  -7  16        5.31       40.72     43.17 o 
   1  -7  16       10.25       58.41     60.91 o 
  -5  -6  16       38.16       57.96     31.82 o 
  -4  -6  16       97.23       83.71     40.80 o 
  -3  -6  16        2.07       -4.73     36.38 o 
  -2  -6  16      205.21      207.24     34.02 o 
  -1  -6  16       95.24      118.86     37.33 o 
   0  -6  16       95.71       91.97     34.64 o 
   1  -6  16        0.04       38.05     42.61 o 
  -6  -5  16       70.74       82.20     41.81 o 
  -5  -5  16       81.00       65.63     36.52 o 
  -4  -5  16      218.29      230.61     36.51 o 
  -3  -5  16      265.16      234.27     31.58 o 
  -2  -5  16      554.54      523.49     32.39 o 
  -1  -5  16      232.58      211.41     38.13 o 
   0  -5  16      326.31      336.57     35.05 o 
   1  -5  16      409.06      402.04     36.01 o 
  -6  -4  16        2.90      -24.12     37.43 o 
  -5  -4  16       28.16       23.08     35.29 o 
  -4  -4  16       17.67        1.35     29.93 o 
  -3  -4  16       68.28       97.61     36.23 o 
  -2  -4  16      382.12      354.36     31.80 o 
  -1  -4  16      428.09      405.66     29.98 o 
   0  -4  16       95.54      146.97     48.04 o 
   1  -4  16       20.12      -11.89     43.24 o 
  -7  -3  16       50.56       62.32     55.45 o 
  -6  -3  16      193.41      197.22     33.37 o 
  -5  -3  16       16.94       19.96     35.62 o 
  -4  -3  16      407.18      395.49     33.77 o 
  -3  -3  16      729.51      711.74     37.60 o 
  -2  -3  16       39.12       46.82     33.30 o 
  -1  -3  16      287.12      297.91     37.59 o 
   0  -3  16      553.57      503.56     43.92 o 
   1  -3  16      601.58      504.69     40.39 o 
  -7  -2  16        1.17       60.16     43.14 o 
  -6  -2  16      275.72      195.88     33.83 o 
  -5  -2  16      677.36      554.34     34.95 o 
  -4  -2  16       60.83       79.17     30.24 o 
  -3  -2  16        9.64       20.99     36.09 o 
  -2  -2  16      158.97      181.10     30.56 o 
  -1  -2  16       18.36       47.43     37.19 o 
   0  -2  16      286.97      260.93     32.51 o 
  -7  -1  16       12.40       47.74     38.19 o 
  -6  -1  16       86.70       71.84     33.52 o 
  -5  -1  16        5.87        7.88     32.55 o 
  -4  -1  16       82.90      119.61     32.75 o 
  -3  -1  16      188.05      190.14     30.93 o 
  -2  -1  16       52.87       47.09     34.00 o 
  -1  -1  16        0.58       36.63     33.95 o 
   0  -1  16       38.34       50.60     30.24 o 
  -7   0  16       23.31       23.54     58.64 o 
  -6   0  16       85.37       91.42     34.04 o 
  -5   0  16      481.09      396.11     34.86 o 
  -4   0  16      303.64      268.35     34.14 o 
  -3   0  16       94.98      138.32     40.89 o 
  -2   0  16       56.32       38.33     34.32 o 
  -1   0  16       36.32       52.56     34.36 o 
  -6   1  16        6.97       -1.87     38.11 o 
  -5   1  16        0.48       24.50     33.40 o 
  -4   1  16      271.10      257.66     34.60 o 
  -3   1  16      219.17      198.30     34.55 o 
  -2   1  16      361.22      321.15     32.79 o 
  -5   2  16      473.59      438.01     33.89 o 
  -4   2  16      217.93      204.72     37.61 o 
  -3  -4  17       35.24       67.27     38.24 o 
  -3  -3  17       59.41      103.00     43.17 o 
  -2  -3  17        6.53       30.64     88.93 o 
                                                 
